# Supplementary material for: Diaqua­bis­{5-(pyridin-2-yl-κN)-3-[4-(pyri­din-4-yl)phenyl]-1H-1,2,4-triazol-1-ido-κN 1}zinc
Source: Acta Crystallogr Sect E Struct Rep Online. 2013 Mar 16;69(Pt 4):m214. doi: 10.1107/S1600536813005916 (PMC3629490; doi:10.1107/S1600536813005916)
Supplement: Supplementary file 2 [file e-69-0m214-Isup2.hkl]

# 
# h,k,l, Fc-squared, Fo-squared, sigma(Fo-squared) and status flag 
# 
data_I
_shelx_title ' z in P2(1)/c' 
_shelx_refln_list_code          4 
_shelx_F_calc_maximum      220.03 
_exptl_crystal_F_000       720.00 
_reflns_d_resolution_high  0.8410 
 
loop_ 
 _symmetry_equiv_pos_as_xyz 
 'x, y, z' 
 '-x, y+1/2, -z+1/2' 
 '-x, -y, -z' 
 'x, -y-1/2, z-1/2' 
 
_cell_length_a    13.2135 
_cell_length_b    12.0489 
_cell_length_c     9.8253 
_cell_angle_alpha  90.000 
_cell_angle_beta  100.709 
_cell_angle_gamma  90.000 
 
_shelx_F_squared_multiplier     1.000 
 
loop_ 
 _refln_index_h 
 _refln_index_k 
 _refln_index_l 
 _refln_F_squared_calc 
 _refln_F_squared_meas 
 _refln_F_squared_sigma 
 _refln_observed_status 
   2   0   0    10324.10    10964.32    868.00 o 
   3   0   0     2830.34     2536.69    202.75 o 
   4   0   0     2808.46     2906.51    233.92 o 
   5   0   0      103.59      112.96     16.11 o 
   6   0   0     2518.89     2223.13    182.02 o 
   7   0   0     3803.29     3634.14    294.56 o 
   8   0   0     1592.05     1712.10    143.42 o 
   9   0   0      202.27      194.58     28.35 o 
  10   0   0      860.20      968.15     88.48 o 
  11   0   0       22.88       23.69     17.14 o 
  12   0   0      453.72      394.50     52.43 o 
  13   0   0        9.02       -6.74     33.11 o 
  14   0   0       65.38      130.94     42.14 o 
  15   0   0      195.59      215.72     54.18 o 
   1   1   0     1495.03     1658.87    107.37 o 
   2   1   0       45.83       39.80      4.66 o 
   3   1   0     1537.80     1588.14     90.99 o 
   4   1   0        7.03        4.84      5.21 o 
   5   1   0       27.12       37.70      7.24 o 
   6   1   0      154.43      197.50     19.48 o 
   7   1   0     1016.61     1044.55     64.05 o 
   8   1   0        1.59       -7.04      7.04 o 
   9   1   0      258.09      283.98     24.76 o 
  10   1   0      238.71      292.91     41.06 o 
  11   1   0      177.05      169.60     26.14 o 
  12   1   0      217.95      323.94     46.56 o 
  13   1   0       99.95      152.67     25.30 o 
  14   1   0        6.88       30.56     17.60 o 
  15   1   0        0.15        0.92     20.92 o 
   0   2   0      390.77      384.42     32.78 o 
   1   2   0       53.12       45.06      5.98 o 
   2   2   0      214.28      290.42     18.73 o 
   3   2   0     2182.14     2041.32    116.23 o 
   4   2   0       58.59       95.74     15.45 o 
   5   2   0     1233.99     1192.78     70.49 o 
   6   2   0      979.32      909.74     55.42 o 
   7   2   0      980.86      839.79     52.44 o 
   8   2   0       10.08        6.24     11.18 o 
   9   2   0     1118.11     1123.04     69.93 o 
  10   2   0      966.01      955.06     61.19 o 
  11   2   0       71.97      103.39     16.87 o 
  12   2   0      930.37      866.04     59.61 o 
  13   2   0      168.46      232.49     43.33 o 
  14   2   0       11.64       41.10     18.72 o 
  15   2   0        1.92       31.29     24.47 o 
   1   3   0        8.34       22.30      5.12 o 
   2   3   0     3857.17     3518.22    198.99 o 
   3   3   0      444.63      492.56     42.84 o 
   4   3   0     1596.88     1595.14     92.86 o 
   5   3   0        2.57        0.54      5.73 o 
   6   3   0        0.13       10.95      7.05 o 
   7   3   0       12.75       14.63      8.10 o 
   8   3   0      126.89      160.49     17.46 o 
   9   3   0        0.32        4.94     12.60 o 
  10   3   0        3.51        7.78     12.84 o 
  11   3   0       56.06       73.32     24.28 o 
  12   3   0       34.18       31.13     17.07 o 
  13   3   0       59.96       41.29     19.07 o 
  14   3   0       23.51       20.50     18.04 o 
  15   3   0        7.22        2.06     18.95 o 
   0   4   0     1667.99     1863.37    151.87 o 
   1   4   0     1943.06     1702.50     98.24 o 
   2   4   0      575.21      661.80     46.59 o 
   3   4   0     3719.68     3685.90    209.46 o 
   4   4   0       40.94       22.75      6.80 o 
   5   4   0     1703.91     1690.84     99.18 o 
   6   4   0     2306.86     2243.73    129.28 o 
   7   4   0     2694.51     2728.84    157.91 o 
   8   4   0     2327.00     2467.65    144.55 o 
   9   4   0     1256.40     1242.09     76.41 o 
  10   4   0      282.08      323.04     38.16 o 
  11   4   0      276.63      340.81     35.72 o 
  12   4   0        1.28        1.63     15.89 o 
  13   4   0      336.79      407.08     43.22 o 
  14   4   0      186.03       99.42     31.59 o 
   1   5   0     2124.21     2311.81    132.77 o 
   2   5   0     2544.16     2634.09    151.19 o 
   3   5   0     2392.85     2561.76    147.32 o 
   4   5   0      561.43      733.62     45.75 o 
   5   5   0      451.25      527.82     40.26 o 
   6   5   0      149.05      163.67     17.09 o 
   7   5   0        2.91       -7.21      8.62 o 
   8   5   0        5.29        0.84      9.07 o 
   9   5   0      222.90      290.71     26.69 o 
  10   5   0        3.83        0.64     11.42 o 
  11   5   0      135.99      103.91     31.23 o 
  12   5   0       87.28      106.83     28.05 o 
  13   5   0       10.75       32.16     19.05 o 
  14   5   0        1.08       -0.05     18.59 o 
   0   6   0     1527.17     1803.40    149.41 o 
   1   6   0     1934.31     1753.23    102.82 o 
   2   6   0     2153.50     2240.03    150.81 o 
   3   6   0      710.80      593.58     61.55 o 
   4   6   0     2532.13     2577.85    149.32 o 
   5   6   0     2358.35     2299.48    133.78 o 
   6   6   0      547.92      472.28     34.07 o 
   7   6   0      197.79      207.64     21.02 o 
   8   6   0       34.89       42.72     12.66 o 
   9   6   0       27.50       40.83     13.17 o 
  10   6   0        9.90        3.59     13.83 o 
  11   6   0       33.35       41.55     18.02 o 
  12   6   0       65.56       65.67     24.11 o 
  13   6   0       29.39       48.25     25.67 o 
  14   6   0       36.97       45.27     22.38 o 
   1   7   0        8.32        2.37      7.18 o 
   2   7   0       73.88       95.05     16.03 o 
   3   7   0        4.82       -2.46      7.11 o 
   4   7   0       67.82       83.30     13.90 o 
   5   7   0       67.20       44.60     11.10 o 
   6   7   0        8.42        0.25      8.92 o 
   7   7   0        0.15       -8.87      8.87 o 
   8   7   0       56.89       32.88     14.05 o 
   9   7   0       19.02       -7.59     12.53 o 
  10   7   0        1.06        4.79     15.36 o 
  11   7   0        9.42        4.43     18.94 o 
  12   7   0        0.02       -3.66     16.88 o 
  13   7   0       83.70       66.35     26.28 o 
   0   8   0      288.45      224.46     29.97 o 
   1   8   0      213.39      239.82     33.60 o 
   2   8   0      785.49      794.63     60.20 o 
   3   8   0     1123.24     1065.17     66.49 o 
   4   8   0     3087.44     3088.38    179.33 o 
   5   8   0     1187.03     1350.68     93.92 o 
   6   8   0      747.06      782.55     71.49 o 
   7   8   0      754.60      641.48     44.75 o 
   8   8   0      683.58      648.52     46.68 o 
   9   8   0      439.44      455.80     44.41 o 
  10   8   0      474.27      465.05     46.31 o 
  11   8   0      366.15      389.41     42.94 o 
  12   8   0       62.85      115.18     27.08 o 
   1   9   0      568.45      589.26     56.34 o 
   2   9   0        0.07        4.99     13.72 o 
   3   9   0       41.91       37.52     11.81 o 
   4   9   0      331.25      345.53     29.62 o 
   5   9   0      315.79      358.06     35.84 o 
   6   9   0      183.75      176.26     21.82 o 
   7   9   0       13.57        7.03     12.61 o 
   8   9   0      140.24      116.79     23.82 o 
   9   9   0        2.76       10.38     16.40 o 
  10   9   0        3.35       -2.15     17.51 o 
  11   9   0        2.75        2.17     19.18 o 
  12   9   0        3.00       12.40     21.02 o 
   0  10   0       26.90       11.35     21.07 o 
   1  10   0      311.03      307.07     28.58 o 
   2  10   0      516.17      577.25     61.48 o 
   3  10   0      269.84      329.77     30.02 o 
   4  10   0      318.10      314.73     28.92 o 
   5  10   0       68.14       56.58     18.39 o 
   6  10   0      105.02       87.47     22.74 o 
   7  10   0       26.74       41.96     15.88 o 
   8  10   0      284.72      354.00     60.62 o 
   9  10   0      231.96      192.57     30.54 o 
  10  10   0       94.22       56.63     23.63 o 
  11  10   0      105.43      121.47     44.92 o 
   1  11   0       12.61        4.19     17.78 o 
   2  11   0       93.93       64.79     20.11 o 
   3  11   0        0.07      -10.17     11.09 o 
   4  11   0        9.05       24.97     13.51 o 
   5  11   0       93.99       69.43     17.49 o 
   6  11   0      253.37      258.64     28.71 o 
   7  11   0       82.54       67.74     25.07 o 
   8  11   0      131.78      143.21     28.41 o 
   9  11   0       19.10       12.12     18.49 o 
   0  12   0       10.23       15.97     19.15 o 
   1  12   0      769.74      744.52     93.07 o 
   2  12   0      780.35      729.56     53.89 o 
   3  12   0      753.47      838.79     60.82 o 
   4  12   0      732.60      732.33     53.99 o 
   5  12   0      262.75      276.33     39.36 o 
   6  12   0       69.02      100.06     24.48 o 
   7  12   0        4.69       -6.89     18.02 o 
   8  12   0       14.55        3.78     19.51 o 
   1  13   0      135.52      156.04     31.58 o 
   2  13   0       16.13       42.84     16.59 o 
   3  13   0        0.09        1.52     14.78 o 
   4  13   0        6.96        4.24     15.86 o 
   5  13   0        5.79       14.29     18.49 o 
   6  13   0        1.84       -0.57     19.10 o 
   0  14   0       79.08       85.79     40.64 o 
   1  14   0       91.51       96.62     24.53 o 
   2  14   0       56.74       91.58     20.94 o 
   3  14   0      105.57      104.35     32.30 o 
 -15   1   1      116.78      134.51     33.49 o 
 -14   1   1      154.02      153.05     82.27 o 
 -13   1   1      389.94      535.83     60.63 o 
 -12   1   1       71.03       38.91     27.96 o 
 -11   1   1        1.59       -3.54     10.33 o 
 -10   1   1        7.39        7.32      9.91 o 
  -9   1   1      627.82      707.36     46.56 o 
  -8   1   1      600.64      563.42     44.21 o 
  -7   1   1     1149.42     1275.09     87.95 o 
  -6   1   1     2849.77     2720.36    156.49 o 
  -5   1   1      350.63      379.45     25.46 o 
  -4   1   1     1514.54     1388.08     80.00 o 
  -3   1   1     2828.94     2655.60    150.91 o 
  -2   1   1    13314.79    14774.87    828.91 o 
  -1   1   1     5009.53     4635.97    234.67 o 
   0   1   1     5620.98     5792.34    665.22 o 
   1   1   1      769.81      728.83     61.37 o 
   2   1   1     2079.67     2144.89    121.64 o 
   3   1   1     2650.86     2540.63    165.14 o 
   4   1   1      904.19      947.81     55.99 o 
   5   1   1       67.76       83.33     10.38 o 
   6   1   1      939.06      901.01     54.73 o 
   7   1   1       12.16       29.93      9.94 o 
   8   1   1      673.90      781.61     64.16 o 
   9   1   1     1112.08     1058.19     65.57 o 
  10   1   1     1707.25     1789.22    107.94 o 
  11   1   1      189.61      219.92     27.64 o 
  12   1   1      286.06      282.95     31.79 o 
  13   1   1       67.48       74.42     17.52 o 
  14   1   1       85.90      106.27     68.48 o 
  15   1   1       55.43       96.32     44.15 o 
 -15   2   1        3.21       -1.98     30.60 o 
 -14   2   1      163.93      196.53     36.49 o 
 -13   2   1      187.87      262.03     32.52 o 
 -12   2   1        4.65       28.32     16.32 o 
 -11   2   1       77.05       78.06     18.38 o 
 -10   2   1      131.01      148.08     34.90 o 
  -9   2   1      117.70      152.82     20.54 o 
  -8   2   1       89.75       97.32     13.60 o 
  -7   2   1       80.83       88.43     12.11 o 
  -6   2   1       34.63       38.57      8.22 o 
  -5   2   1        2.03        4.73      6.08 o 
  -4   2   1      283.15      318.48     21.47 o 
  -3   2   1     1512.33     1466.42     83.61 o 
  -2   2   1    19567.98    19530.39    985.10 o 
  -1   2   1    20477.20    19834.66    999.15 o 
   0   2   1       31.87        9.88      3.27 o 
   1   2   1      131.12      134.99     10.10 o 
   2   2   1     1769.22     1730.55     98.65 o 
   3   2   1       44.22       51.21      6.91 o 
   4   2   1      300.89      309.99     21.36 o 
   5   2   1       82.82      112.48     11.70 o 
   6   2   1        9.48        3.74      7.46 o 
   7   2   1      865.19      937.48     58.13 o 
   8   2   1      688.17      730.45     47.82 o 
   9   2   1        3.06       12.80     10.00 o 
  10   2   1        0.67        6.16     10.48 o 
  11   2   1      356.35      385.51     34.53 o 
  12   2   1      192.86      281.76     28.36 o 
  13   2   1       57.63       39.94     15.58 o 
  14   2   1       83.54       66.79     25.98 o 
 -15   3   1       74.48       75.87     27.76 o 
 -14   3   1      203.54      214.55     48.32 o 
 -13   3   1        2.49       25.24     16.91 o 
 -12   3   1      219.25      196.92     32.34 o 
 -11   3   1      253.21      267.68     40.64 o 
 -10   3   1      320.26      279.06     25.50 o 
  -9   3   1      503.91      499.40     36.09 o 
  -8   3   1     2027.91     2084.95    122.86 o 
  -7   3   1     2733.42     2789.39    161.57 o 
  -6   3   1     1194.86     1101.61     66.39 o 
  -5   3   1      684.43      734.05     45.26 o 
  -4   3   1      544.01      480.50     30.33 o 
  -3   3   1      309.69      239.53     17.04 o 
  -2   3   1     2097.79     1936.00     99.84 o 
  -1   3   1     7237.16     7035.35    356.04 o 
   0   3   1     2015.57     1916.34    109.46 o 
   1   3   1     6915.15     6741.05    378.93 o 
   2   3   1     2597.59     2658.26    151.29 o 
   3   3   1     2321.75     2167.68    123.97 o 
   4   3   1     3864.32     4080.24    231.16 o 
   5   3   1     3213.83     3353.32    191.63 o 
   6   3   1     1089.38     1110.81     67.13 o 
   7   3   1     2660.55     2526.06    146.41 o 
   8   3   1      712.03      800.12     79.95 o 
   9   3   1     1324.73     1190.44     74.32 o 
  10   3   1      194.27      190.55     21.81 o 
  11   3   1     1674.05     1894.11    115.00 o 
  12   3   1      118.33      101.34     19.15 o 
  13   3   1        1.79       18.33     17.69 o 
  14   3   1       10.11       -5.73     43.39 o 
 -15   4   1       39.82       97.42     31.12 o 
 -14   4   1       15.22       39.83     20.16 o 
 -13   4   1       48.84       29.26     27.28 o 
 -12   4   1       38.06       92.09     27.29 o 
 -11   4   1        0.07        3.12     18.95 o 
 -10   4   1       20.69       -1.28     12.77 o 
  -9   4   1      105.05       90.16     14.67 o 
  -8   4   1        0.02        3.17      8.33 o 
  -7   4   1      212.91      255.87     25.20 o 
  -6   4   1      467.43      399.52     28.61 o 
  -5   4   1      703.49      748.13     46.39 o 
  -4   4   1      188.05      150.87     21.65 o 
  -3   4   1      880.43      799.44     48.13 o 
  -2   4   1     2722.41     2590.50    133.16 o 
  -1   4   1       14.11       38.60      6.24 o 
   0   4   1      386.23      367.67     27.96 o 
   1   4   1      125.18      127.81     11.65 o 
   2   4   1     1811.24     1767.62    119.03 o 
   3   4   1      743.64      767.27     46.51 o 
   4   4   1      250.40      299.60     24.40 o 
   5   4   1       51.84       43.36     11.01 o 
   6   4   1        0.19        9.47      7.64 o 
   7   4   1     1030.43     1040.24     64.64 o 
   8   4   1      117.23      131.42     16.53 o 
   9   4   1      102.68      126.11     20.08 o 
  10   4   1      248.12      219.75     26.86 o 
  11   4   1      482.38      475.40     38.57 o 
  12   4   1      108.14      141.70     42.43 o 
  13   4   1       34.22       35.95     24.82 o 
  14   4   1       28.63       37.64     25.67 o 
 -14   5   1        0.93        2.31     18.18 o 
 -13   5   1        0.74        6.26     22.14 o 
 -12   5   1       35.28       29.72     17.45 o 
 -11   5   1      201.40      260.45     31.73 o 
 -10   5   1      706.56      780.38     66.05 o 
  -9   5   1      402.56      398.44     57.21 o 
  -8   5   1      795.87      911.15     57.96 o 
  -7   5   1      341.01      384.84     29.34 o 
  -6   5   1       14.68       -4.28      7.12 o 
  -5   5   1     1992.07     2135.10    123.46 o 
  -4   5   1     1808.91     1800.02    105.41 o 
  -3   5   1     1745.46     1803.66    105.33 o 
  -2   5   1     6072.23     6242.59    317.61 o 
  -1   5   1     4383.93     4411.38    254.05 o 
   0   5   1     3168.94     3515.92    200.31 o 
   1   5   1     4361.71     3916.74    222.72 o 
   2   5   1     2835.80     3086.50    205.66 o 
   3   5   1      306.96      219.65     18.04 o 
   4   5   1     1271.47     1280.34     76.47 o 
   5   5   1     1225.43     1221.37     73.73 o 
   6   5   1      784.36      697.02     46.09 o 
   7   5   1      596.21      607.85     53.22 o 
   8   5   1      832.19      843.62     70.08 o 
   9   5   1      598.39      551.32     74.44 o 
  10   5   1        6.54       17.13     13.25 o 
  11   5   1      414.92      452.28     42.77 o 
  12   5   1      169.83      193.89     28.96 o 
  13   5   1      132.23      142.91     34.40 o 
  14   5   1      173.38      257.01     70.74 o 
 -14   6   1       54.85       46.98     26.64 o 
 -13   6   1       20.19       25.00     34.27 o 
 -12   6   1       49.71       56.66     20.51 o 
 -11   6   1       10.81        2.39     15.32 o 
 -10   6   1        0.05        8.71     14.64 o 
  -9   6   1       54.71       49.22     16.45 o 
  -8   6   1       36.78       27.24     12.99 o 
  -7   6   1        7.88        2.38      8.73 o 
  -6   6   1       51.02       40.85     10.53 o 
  -5   6   1       94.47      105.99     13.50 o 
  -4   6   1      629.35      646.44     41.76 o 
  -3   6   1        1.26       -6.35      6.35 o 
  -2   6   1        1.76       -5.13      5.13 o 
  -1   6   1      604.96      608.19     38.77 o 
   0   6   1        0.88        2.44      6.47 o 
   1   6   1        3.15        5.31      9.26 o 
   2   6   1     1487.98     1706.21    116.91 o 
   3   6   1     1039.19     1230.38     73.59 o 
   4   6   1        0.18        4.98      7.70 o 
   5   6   1       85.59       89.50     12.91 o 
   6   6   1       58.68       65.56     12.49 o 
   7   6   1        1.74       -9.13      9.13 o 
   8   6   1       19.37       30.49     15.79 o 
   9   6   1       57.96       43.60     23.04 o 
  10   6   1      216.78      221.51     31.50 o 
  11   6   1      105.81      100.06     19.82 o 
  12   6   1      102.35      161.25     33.16 o 
  13   6   1       30.86        5.70     23.94 o 
 -13   7   1      127.99       77.58     24.76 o 
 -12   7   1      139.00      163.29     28.55 o 
 -11   7   1      106.31      136.87     26.06 o 
 -10   7   1       10.86       -4.88     14.10 o 
  -9   7   1      218.57      224.83     28.43 o 
  -8   7   1      217.21      298.11     42.24 o 
  -7   7   1      767.22      764.72     51.07 o 
  -6   7   1     1518.62     1552.86     94.33 o 
  -5   7   1      686.00      670.48     76.76 o 
  -4   7   1      903.37      847.15     53.03 o 
  -3   7   1      155.29      133.70     17.09 o 
  -2   7   1      262.73      230.95     20.37 o 
  -1   7   1      125.33      117.71     12.74 o 
   0   7   1      122.94       92.48     13.54 o 
   1   7   1      527.37      434.03     42.74 o 
   2   7   1     1987.05     1969.34    134.77 o 
   3   7   1     3050.05     3074.58    177.92 o 
   4   7   1      782.15      685.97     45.46 o 
   5   7   1      627.67      642.70     44.26 o 
   6   7   1      239.56      237.61     22.70 o 
   7   7   1        8.20        8.62     13.40 o 
   8   7   1      156.42      181.74     21.99 o 
   9   7   1       16.74        4.35     12.66 o 
  10   7   1      356.88      425.96     36.60 o 
  11   7   1       31.55       46.69     19.68 o 
  12   7   1       15.90       11.52     23.34 o 
  13   7   1       77.01      133.95     52.17 o 
 -12   8   1       11.20       -3.10     18.62 o 
 -11   8   1       18.34       40.68     19.35 o 
 -10   8   1      216.14      226.69     35.69 o 
  -9   8   1      509.44      493.38     47.16 o 
  -8   8   1       77.82       96.79     20.88 o 
  -7   8   1       19.71       16.24     13.54 o 
  -6   8   1      338.34      352.96     31.72 o 
  -5   8   1      152.10      148.81     18.21 o 
  -4   8   1       15.14       12.65      9.30 o 
  -3   8   1       22.58       11.60      9.51 o 
  -2   8   1      459.49      430.23     32.56 o 
  -1   8   1       25.64       34.88     14.24 o 
   0   8   1       82.36       94.47     16.08 o 
   1   8   1      121.37      126.96     16.15 o 
   2   8   1       77.24       70.42     14.94 o 
   3   8   1       62.80       86.61     27.37 o 
   4   8   1       36.44       48.79     12.89 o 
   5   8   1        0.79       -8.00      9.31 o 
   6   8   1       12.03        4.41     10.27 o 
   7   8   1        5.84        5.04     15.06 o 
   8   8   1        1.97       -4.80     11.94 o 
   9   8   1        5.40       -2.87     13.10 o 
  10   8   1        8.91       14.77     16.86 o 
  11   8   1      255.09      214.70     39.50 o 
  12   8   1       28.46       38.11     27.34 o 
 -12   9   1      103.05      109.73     33.97 o 
 -11   9   1      204.50      181.37     31.95 o 
 -10   9   1      385.80      311.71     55.14 o 
  -9   9   1      562.80      511.77     49.29 o 
  -8   9   1      180.47      180.40     49.83 o 
  -7   9   1      195.07      203.99     29.99 o 
  -6   9   1      441.07      428.12     35.28 o 
  -5   9   1      653.96      792.42     54.00 o 
  -4   9   1      649.90      680.00     47.86 o 
  -3   9   1      659.32      665.01     46.71 o 
  -2   9   1     1112.77     1138.94     71.27 o 
  -1   9   1      187.05      197.88     24.42 o 
   0   9   1      249.39      246.90     23.39 o 
   1   9   1      471.84      363.35     34.74 o 
   2   9   1      226.17      262.39     35.71 o 
   3   9   1      746.96      709.83     49.29 o 
   4   9   1     1472.76     1479.87     91.13 o 
   5   9   1     1842.33     1894.54    113.86 o 
   6   9   1     2595.05     2481.16    146.18 o 
   7   9   1     1161.99     1094.93     70.75 o 
   8   9   1      449.47      512.41     43.30 o 
   9   9   1      107.57      122.05     21.68 o 
  10   9   1        4.66        4.41     17.43 o 
  11   9   1        1.57       18.68     20.51 o 
 -11  10   1        0.99        4.98     20.71 o 
 -10  10   1        5.56        4.14     18.97 o 
  -9  10   1       22.15      -11.35     17.71 o 
  -8  10   1       52.19       62.66     19.94 o 
  -7  10   1       25.89       -6.05     28.98 o 
  -6  10   1        3.90      -10.97     13.70 o 
  -5  10   1        5.61       -3.24     11.26 o 
  -4  10   1        4.56       21.75     12.21 o 
  -3  10   1       52.78       42.70     13.17 o 
  -2  10   1       94.86      112.83     17.62 o 
  -1  10   1      311.05      324.40     34.48 o 
   0  10   1      164.99      172.31     24.84 o 
   1  10   1       72.28       56.20     13.76 o 
   2  10   1       13.43       -8.65     11.17 o 
   3  10   1        1.06        3.79     10.96 o 
   4  10   1       30.28       50.83     14.29 o 
   5  10   1       95.73       82.18     19.12 o 
   6  10   1      197.37      173.62     27.95 o 
   7  10   1       58.05       48.11     18.68 o 
   8  10   1        0.41      -13.28     13.28 o 
   9  10   1        9.67      -12.00     37.71 o 
  10  10   1       13.07       10.52     33.35 o 
 -10  11   1       30.88       21.08     22.06 o 
  -9  11   1       19.54       16.16     21.86 o 
  -8  11   1        5.69        4.02     18.59 o 
  -7  11   1        5.15        0.81     16.63 o 
  -6  11   1      162.35      198.89     29.59 o 
  -5  11   1      602.32      526.74     49.66 o 
  -4  11   1     1018.09     1085.81     72.75 o 
  -3  11   1     1101.19     1152.90     74.09 o 
  -2  11   1        9.90       13.60     12.36 o 
  -1  11   1      150.38      172.94     26.38 o 
   0  11   1     1153.19     1128.47    119.03 o 
   1  11   1      433.86      469.54     50.47 o 
   2  11   1      488.34      527.81     48.26 o 
   3  11   1      333.90      343.41     34.61 o 
   4  11   1       64.17       56.01     15.48 o 
   5  11   1        3.36        7.44     17.26 o 
   6  11   1       20.09       29.37     25.63 o 
   7  11   1      297.98      329.14     45.62 o 
   8  11   1       97.84      126.14     26.88 o 
   9  11   1       61.18        5.04     34.29 o 
  -8  12   1       47.69       32.36     22.49 o 
  -7  12   1        2.59       -6.06     17.50 o 
  -6  12   1        0.42      -11.98     16.29 o 
  -5  12   1        1.82        2.39     19.72 o 
  -4  12   1        1.27      -12.65     12.65 o 
  -3  12   1       40.99       75.88     18.00 o 
  -2  12   1        0.81       -7.58     12.22 o 
  -1  12   1      172.01      119.46     20.21 o 
   0  12   1        0.11        4.80     16.13 o 
   1  12   1       54.71       20.70     19.83 o 
   2  12   1       23.78        2.34     13.21 o 
   3  12   1       17.86       15.37     14.51 o 
   4  12   1        0.91       -7.61     13.20 o 
   5  12   1        0.77        3.79     14.23 o 
   6  12   1       52.91       59.48     23.39 o 
   7  12   1        6.80       24.15     20.14 o 
   8  12   1        0.08       12.41     21.21 o 
  -6  13   1       47.12       21.17     20.72 o 
  -5  13   1      130.50      136.52     27.63 o 
  -4  13   1       97.71      104.18     25.35 o 
  -3  13   1      436.95      552.26     87.91 o 
  -2  13   1      507.19      437.09     49.96 o 
  -1  13   1      396.74      421.45     60.20 o 
   0  13   1      267.27      244.07     33.93 o 
   1  13   1      154.65      165.01     28.04 o 
   2  13   1      125.30      133.67     26.86 o 
   3  13   1       70.38       54.44     29.40 o 
   4  13   1       93.81       76.69     25.49 o 
   5  13   1      235.46      209.68     45.26 o 
   6  13   1      216.88      243.24     30.88 o 
  -3  14   1        0.32      -17.21     17.90 o 
  -2  14   1       62.40       43.12     31.65 o 
  -1  14   1        0.13        0.00     15.36 o 
   0  14   1        5.98       11.22     23.59 o 
   1  14   1        2.86       -1.70     22.31 o 
   2  14   1        0.34       -1.54     15.93 o 
 -15   0   2      395.60      338.63     70.23 o 
 -14   0   2       22.03       39.13     33.61 o 
 -13   0   2        6.84       25.59     31.61 o 
 -12   0   2       43.10       69.23     33.61 o 
 -11   0   2        7.95      -11.04     21.57 o 
 -10   0   2        8.61      -11.08     11.56 o 
  -9   0   2      294.82      348.15     39.30 o 
  -8   0   2       86.56       73.27     16.33 o 
  -7   0   2      168.26      199.46     41.14 o 
  -6   0   2     1051.71      965.22    116.89 o 
  -5   0   2      610.38      816.25     69.88 o 
  -4   0   2    14232.25    13168.87   1046.38 o 
  -3   0   2    45607.46    44989.00   3578.44 o 
  -2   0   2      277.04      248.14     31.10 o 
  -1   0   2     7488.68     6541.38    429.03 o 
   0   0   2     9622.01    10535.68   1209.04 o 
   1   0   2       75.57       51.67     13.55 o 
   2   0   2     5071.05     5143.68    594.99 o 
   3   0   2     9335.72     9131.97    724.52 o 
   4   0   2     9855.29    10230.42    811.90 o 
   5   0   2      312.85      466.40     55.18 o 
   6   0   2     2802.58     2801.27    227.41 o 
   7   0   2     2016.76     1962.79    162.95 o 
   8   0   2     1062.21     1180.52    102.49 o 
   9   0   2     1719.18     1667.59    142.03 o 
  10   0   2     1655.88     1717.32    146.87 o 
  11   0   2      564.97      434.67     50.19 o 
  12   0   2      620.51      663.72    102.84 o 
  13   0   2      257.34      262.88     59.70 o 
  14   0   2        2.02       21.57     35.12 o 
 -15   1   2       26.98       52.17     26.19 o 
 -14   1   2       34.39       29.75     30.85 o 
 -13   1   2       23.82       29.46     22.31 o 
 -12   1   2        4.66       -3.15     17.20 o 
 -11   1   2      102.78      128.38     21.27 o 
 -10   1   2      152.15      145.80     23.84 o 
  -9   1   2        1.01        2.58      9.94 o 
  -8   1   2      372.24      394.66     31.69 o 
  -7   1   2        1.30       -4.68      5.98 o 
  -6   1   2        4.08       -5.06      5.06 o 
  -5   1   2      783.76      910.27     53.99 o 
  -4   1   2     2668.39     2686.33    175.64 o 
  -3   1   2    48414.95    49343.10   2768.97 o 
  -2   1   2     2343.08     2495.14    128.08 o 
  -1   1   2      979.83     1076.07     56.13 o 
   0   1   2      162.78      180.42     15.41 o 
   1   1   2     3068.20     3183.24    209.10 o 
   2   1   2      109.17      123.49     11.74 o 
   3   1   2      365.11      391.80     25.03 o 
   4   1   2       56.58       65.13     13.30 o 
   5   1   2     1271.59     1412.78     82.82 o 
   6   1   2     1312.89     1591.20     93.78 o 
   7   1   2      330.86      337.53     26.31 o 
   8   1   2       72.76       74.08     13.73 o 
   9   1   2        3.44      -10.79     11.37 o 
  10   1   2       10.63       10.96     11.28 o 
  11   1   2      113.81      164.63     39.12 o 
  12   1   2       92.57      102.21     28.00 o 
  13   1   2       90.80       95.70     29.93 o 
  14   1   2       39.67       20.79     37.12 o 
 -15   2   2       77.26       72.47     28.42 o 
 -14   2   2       82.40       82.27     35.87 o 
 -13   2   2      292.44      405.07     71.49 o 
 -12   2   2      102.89       88.53     19.66 o 
 -11   2   2       78.36       92.88     25.36 o 
 -10   2   2      433.98      448.95     50.31 o 
  -9   2   2      663.28      674.88     44.99 o 
  -8   2   2      724.25      750.54     48.64 o 
  -7   2   2      208.27      223.21     19.00 o 
  -6   2   2     4453.39     4312.02    246.06 o 
  -5   2   2     1028.28     1160.37     68.90 o 
  -4   2   2        6.58       10.20      6.48 o 
  -3   2   2     4953.21     4878.81    275.67 o 
  -2   2   2      881.49      711.94     38.41 o 
  -1   2   2      264.87      190.04     10.87 o 
   0   2   2     1426.83     1521.17     78.29 o 
   1   2   2     4264.73     4098.22    230.53 o 
   2   2   2     4368.68     4322.16    243.92 o 
   3   2   2     2870.33     2564.24    166.74 o 
   4   2   2      265.03      210.22     18.30 o 
   5   2   2       30.89       62.81      9.46 o 
   6   2   2      468.96      455.74     31.59 o 
   7   2   2      666.02      632.02     41.87 o 
   8   2   2      526.52      593.63     41.09 o 
   9   2   2     3504.26     3603.80    208.13 o 
  10   2   2      120.56      115.66     18.39 o 
  11   2   2       36.82       45.58     17.16 o 
  12   2   2       65.34       75.28     26.19 o 
  13   2   2       28.61       59.71     46.40 o 
  14   2   2       26.61       54.18     28.02 o 
 -15   3   2        5.97       35.39     25.71 o 
 -14   3   2        8.19        7.35     21.96 o 
 -13   3   2       37.78       20.32     21.45 o 
 -12   3   2        0.23      -11.05     16.98 o 
 -11   3   2      219.93      196.68     26.38 o 
 -10   3   2       26.68       10.39     15.22 o 
  -9   3   2      164.37      166.36     22.24 o 
  -8   3   2      102.31      139.55     16.65 o 
  -7   3   2       85.42       93.62     11.92 o 
  -6   3   2      845.37      941.70     57.35 o 
  -5   3   2       90.95       81.72      9.72 o 
  -4   3   2       45.99       68.89      8.54 o 
  -3   3   2      112.41      107.40      8.98 o 
  -2   3   2     1079.53     1080.85     56.76 o 
  -1   3   2      479.86      398.06     20.67 o 
   0   3   2      865.14      753.25     45.43 o 
   1   3   2      205.37      180.12     21.44 o 
   2   3   2      174.73      217.31     18.52 o 
   3   3   2       30.17       36.93      6.71 o 
   4   3   2      391.73      439.62     28.88 o 
   5   3   2       25.40       61.41      9.55 o 
   6   3   2       20.52       17.47     10.27 o 
   7   3   2       82.63       81.25     14.62 o 
   8   3   2      126.53      117.99     16.02 o 
   9   3   2      631.69      604.09     48.52 o 
  10   3   2        7.27       10.59     12.09 o 
  11   3   2        3.89        3.05     15.09 o 
  12   3   2        3.44       31.10     22.35 o 
  13   3   2        0.81        7.47     42.14 o 
  14   3   2       83.08       48.58     70.49 o 
 -15   4   2        0.64       24.29     34.36 o 
 -14   4   2      144.04      108.69     31.36 o 
 -13   4   2      112.52       88.75     28.42 o 
 -12   4   2      372.44      296.49     34.44 o 
 -11   4   2      199.75      263.45     31.34 o 
 -10   4   2      369.97      403.60     39.91 o 
  -9   4   2      297.47      267.07     29.14 o 
  -8   4   2      441.66      398.70     54.13 o 
  -7   4   2     1336.66     1423.61     85.69 o 
  -6   4   2     2622.77     2590.60    149.93 o 
  -5   4   2     1627.14     1918.06    111.52 o 
  -4   4   2     3825.04     3503.23    200.10 o 
  -3   4   2      341.19      333.94     20.59 o 
  -2   4   2      206.62      222.38     15.12 o 
  -1   4   2     1416.43     1211.19     63.79 o 
   0   4   2      611.26      648.63     35.46 o 
   1   4   2       79.72      212.77     17.16 o 
   2   4   2     7446.26     8020.10    525.05 o 
   3   4   2     4085.32     3952.09    224.69 o 
   4   4   2     3365.99     3355.83    191.59 o 
   5   4   2     2712.00     2638.28    152.17 o 
   6   4   2      737.18      698.20     49.67 o 
   7   4   2      471.24      469.96     40.37 o 
   8   4   2       35.80       16.79     11.68 o 
   9   4   2      745.56      773.22     52.16 o 
  10   4   2     1102.29     1142.82     73.62 o 
  11   4   2      369.28      390.23     87.37 o 
  12   4   2      276.83      260.26     34.22 o 
  13   4   2      235.53      234.41     42.85 o 
  14   4   2      269.95      370.24     80.77 o 
 -14   5   2       22.57       68.73     29.44 o 
 -13   5   2       51.58       18.36     18.36 o 
 -12   5   2      115.70      134.97     24.52 o 
 -11   5   2      160.18      125.94     23.77 o 
 -10   5   2        3.48        9.51     13.95 o 
  -9   5   2        0.80       13.13     12.79 o 
  -8   5   2       42.97       10.06     15.25 o 
  -7   5   2      445.25      390.18     53.54 o 
  -6   5   2       81.74      107.15     13.07 o 
  -5   5   2      327.88      311.81     23.10 o 
  -4   5   2       59.61       57.11      9.51 o 
  -3   5   2      211.57      245.21     17.13 o 
  -2   5   2      263.94      293.44     19.06 o 
  -1   5   2        5.81       -1.51      4.68 o 
   0   5   2       21.18       51.03     15.38 o 
   1   5   2      297.79      331.24     22.89 o 
   2   5   2     1002.95     1150.84     68.82 o 
   3   5   2      586.91      600.03     38.81 o 
   4   5   2     1309.78     1335.59     79.84 o 
   5   5   2     1243.70     1194.21     71.91 o 
   6   5   2      548.38      588.14     63.36 o 
   7   5   2        4.01       -3.75     10.42 o 
   8   5   2       10.27       -8.99      9.73 o 
   9   5   2      790.08      732.30     57.24 o 
  10   5   2      190.97      187.18     33.35 o 
  11   5   2      254.61      201.93     29.34 o 
  12   5   2        9.94        7.81     21.35 o 
  13   5   2        1.94       24.47     25.27 o 
 -14   6   2        1.32       11.25     19.52 o 
 -13   6   2        0.91       16.67     18.13 o 
 -12   6   2        6.46        8.44     16.62 o 
 -11   6   2       10.46       10.78     15.86 o 
 -10   6   2      188.78      192.42     27.37 o 
  -9   6   2      227.71      264.43     60.55 o 
  -8   6   2      689.30      658.18     53.39 o 
  -7   6   2      398.26      442.60     73.58 o 
  -6   6   2       58.40       26.09      9.45 o 
  -5   6   2      424.51      415.73     30.18 o 
  -4   6   2      474.97      467.77     32.63 o 
  -3   6   2     1191.77     1067.56     58.25 o 
  -2   6   2     3389.03     3451.71    178.49 o 
  -1   6   2     1909.75     1785.56     94.08 o 
   0   6   2     2854.83     2934.33    167.99 o 
   1   6   2     2235.04     2171.90    126.49 o 
   2   6   2     1410.22     1352.16     80.93 o 
   3   6   2      790.13      728.22     74.29 o 
   4   6   2      964.03      932.35     58.05 o 
   5   6   2     1329.12     1262.72     76.85 o 
   6   6   2      648.04      652.69     44.25 o 
   7   6   2      165.75      172.81     23.17 o 
   8   6   2      685.53      672.43     46.73 o 
   9   6   2        3.07        4.55     12.43 o 
  10   6   2       11.86        2.36     50.17 o 
  11   6   2      189.62      227.26     38.27 o 
  12   6   2      221.58      184.08     31.11 o 
  13   6   2       91.49      137.96     52.68 o 
 -13   7   2       36.22       64.96     23.36 o 
 -12   7   2       58.15       35.34     19.07 o 
 -11   7   2       55.68       51.81     19.88 o 
 -10   7   2      166.26      147.80     34.46 o 
  -9   7   2       28.51       11.59     25.29 o 
  -8   7   2        1.17       -1.65     13.21 o 
  -7   7   2       61.90       56.15     16.03 o 
  -6   7   2       11.27       13.01     11.70 o 
  -5   7   2      149.75      196.16     36.13 o 
  -4   7   2      100.81      120.08     15.07 o 
  -3   7   2        1.32       -3.54      6.61 o 
  -2   7   2      269.03      275.65     19.83 o 
  -1   7   2      185.87      172.32     23.85 o 
   0   7   2      488.59      461.57     47.07 o 
   1   7   2      133.97      120.92     14.99 o 
   2   7   2       21.66       24.32      9.17 o 
   3   7   2        6.72        9.13      8.24 o 
   4   7   2       45.21       33.72     10.00 o 
   5   7   2       47.44       47.98     13.18 o 
   6   7   2      560.13      548.79     39.57 o 
   7   7   2      606.53      596.77     43.41 o 
   8   7   2       97.07       71.40     15.96 o 
   9   7   2      166.40      131.92     20.58 o 
  10   7   2      386.48      450.26     46.20 o 
  11   7   2       47.25       11.73     25.01 o 
  12   7   2       48.57       57.19     41.64 o 
 -13   8   2       62.32       54.93     23.17 o 
 -12   8   2      149.42      132.14     29.04 o 
 -11   8   2      433.39      409.13     44.00 o 
 -10   8   2      188.99      218.88     31.34 o 
  -9   8   2      166.97      136.53     24.57 o 
  -8   8   2      200.71      208.26     28.23 o 
  -7   8   2      263.99      279.90     32.20 o 
  -6   8   2       70.46       64.95     16.77 o 
  -5   8   2      291.87      429.64     32.93 o 
  -4   8   2      417.50      399.46     33.60 o 
  -3   8   2      352.89      291.91     24.87 o 
  -2   8   2      130.93      156.44     24.40 o 
  -1   8   2     1135.10     1110.14     68.97 o 
   0   8   2     1466.74     1419.97     86.27 o 
   1   8   2     3802.54     3791.04    217.98 o 
   2   8   2     1288.99     1248.88     76.78 o 
   3   8   2     1353.87     1446.34     88.13 o 
   4   8   2      894.98      908.66     58.85 o 
   5   8   2      597.98      618.34     43.73 o 
   6   8   2      557.69      579.36     42.10 o 
   7   8   2      826.97      910.68     71.18 o 
   8   8   2      670.05      697.58     50.56 o 
   9   8   2       58.96       48.94     17.16 o 
  10   8   2      126.66      136.20     27.26 o 
  11   8   2      233.77      193.07     71.74 o 
  12   8   2      105.20      133.45     52.17 o 
 -12   9   2        2.11        1.63     24.62 o 
 -11   9   2       19.47       29.09     21.28 o 
 -10   9   2       36.28       12.24     25.85 o 
  -9   9   2       13.31       14.44     17.84 o 
  -8   9   2      148.93      151.74     46.76 o 
  -7   9   2      207.04      193.57     34.63 o 
  -6   9   2       43.66       21.42     14.63 o 
  -5   9   2        3.38       11.18     13.57 o 
  -4   9   2      129.68      166.43     30.70 o 
  -3   9   2      158.88      215.04     36.06 o 
  -2   9   2      101.24      119.90     16.77 o 
  -1   9   2       88.90       98.16     15.30 o 
   0   9   2       23.67       33.69     13.13 o 
   1   9   2        3.09       -3.60      8.94 o 
   2   9   2        0.75       -7.12     10.77 o 
   3   9   2       15.97        6.70      9.84 o 
   4   9   2      231.66      254.96     25.05 o 
   5   9   2      348.74      356.09     31.07 o 
   6   9   2        2.48      -11.05     11.05 o 
   7   9   2       89.32       78.76     17.61 o 
   8   9   2        2.19      -12.63     12.63 o 
   9   9   2        3.14       -6.42     17.58 o 
  10   9   2       53.68       31.89     22.99 o 
  11   9   2       53.42        0.10     48.91 o 
 -11  10   2      151.80      166.52     47.07 o 
 -10  10   2      143.83      137.49     27.94 o 
  -9  10   2      349.66      432.72     46.52 o 
  -8  10   2      199.03      202.78     66.60 o 
  -7  10   2      277.80      221.42     30.77 o 
  -6  10   2      126.86      141.76     39.92 o 
  -5  10   2      216.05      274.05     59.63 o 
  -4  10   2       82.17       61.06     14.67 o 
  -3  10   2       87.02      117.15     17.94 o 
  -2  10   2     1719.09     1804.69    126.31 o 
  -1  10   2     1000.26      913.72     60.68 o 
   0  10   2      284.43      305.71     58.46 o 
   1  10   2       79.41       83.47     18.18 o 
   2  10   2       53.14       33.11     15.09 o 
   3  10   2       22.00       29.97     12.59 o 
   4  10   2       64.28       68.38     16.18 o 
   5  10   2      666.74      668.19     51.48 o 
   6  10   2      470.05      459.45     38.33 o 
   7  10   2      338.62      365.02     34.25 o 
   8  10   2      183.51      219.92     31.14 o 
   9  10   2       20.56       12.28     20.01 o 
  10  10   2      144.54       86.28     31.75 o 
 -10  11   2        8.65       10.91     21.39 o 
  -9  11   2       50.93       71.69     23.90 o 
  -8  11   2       69.73       81.08     22.81 o 
  -7  11   2       71.14       35.68     28.75 o 
  -6  11   2       59.10       41.32     19.74 o 
  -5  11   2        9.99      -13.98     14.36 o 
  -4  11   2       40.34       49.58     20.00 o 
  -3  11   2        0.80      -10.63     10.63 o 
  -2  11   2      186.17      191.14     44.39 o 
  -1  11   2       91.35       35.78     13.91 o 
   0  11   2       86.04       98.98     20.91 o 
   1  11   2      127.92      135.71     29.62 o 
   2  11   2        8.44       11.33     14.99 o 
   3  11   2       21.11       39.43     16.94 o 
   4  11   2       25.05       47.37     15.93 o 
   5  11   2      157.88      126.51     21.18 o 
   6  11   2       26.30       37.00     16.17 o 
   7  11   2       34.82       36.63     17.21 o 
   8  11   2        0.01        4.96     16.04 o 
   9  11   2        6.60       21.28     28.37 o 
  -8  12   2       21.14       59.57     23.38 o 
  -7  12   2      141.41      157.65     30.46 o 
  -6  12   2      200.67      204.18     36.65 o 
  -5  12   2      341.82      434.22     47.23 o 
  -4  12   2      273.35      273.39     35.19 o 
  -3  12   2      131.91      218.67     31.15 o 
  -2  12   2     1107.13     1189.13     90.75 o 
  -1  12   2      429.18      396.69     42.72 o 
   0  12   2      459.20      482.30     58.69 o 
   1  12   2      305.03      346.16     75.20 o 
   2  12   2      123.53      132.11     25.06 o 
   3  12   2      141.21      194.68     24.75 o 
   4  12   2      172.15      157.58     45.33 o 
   5  12   2      532.08      543.19     51.16 o 
   6  12   2      304.95      411.32     38.36 o 
   7  12   2      176.76      175.12     26.53 o 
  -6  13   2       10.21        1.47     19.84 o 
  -5  13   2       29.85       41.09     30.05 o 
  -4  13   2       32.68       28.31     20.13 o 
  -3  13   2       13.14       22.08     18.30 o 
  -2  13   2        1.13      -13.22     13.22 o 
  -1  13   2       33.88       29.73     16.07 o 
   0  13   2       47.29       40.38     20.13 o 
   1  13   2        9.90      -18.62     18.62 o 
   2  13   2        1.19        0.24     14.27 o 
   3  13   2       18.32      -10.02     16.36 o 
   4  13   2      111.79      134.85     26.72 o 
   5  13   2       70.54       37.06     18.54 o 
  -2  14   2       66.67       81.86     25.18 o 
  -1  14   2       78.78       67.92     19.58 o 
   0  14   2       74.02       68.13     19.81 o 
   1  14   2      179.33      188.69     70.99 o 
 -15   1   3       13.86       24.53     24.45 o 
 -14   1   3        9.54        9.96     22.07 o 
 -13   1   3       68.19       71.06     25.36 o 
 -12   1   3      202.75      200.70     63.46 o 
 -11   1   3       67.97       45.70     20.73 o 
 -10   1   3       43.03       47.97     25.84 o 
  -9   1   3      165.29      161.33     20.78 o 
  -8   1   3        3.30       -1.39      8.34 o 
  -7   1   3     2105.39     2329.55    135.06 o 
  -6   1   3     4435.99     4413.06    250.30 o 
  -5   1   3    13167.75    13985.35    901.05 o 
  -4   1   3     3501.31     2949.95    152.87 o 
  -3   1   3      420.27      541.01     30.28 o 
  -2   1   3      139.27      122.93     10.32 o 
  -1   1   3       60.51       91.64      7.08 o 
   0   1   3      333.99      373.97     22.57 o 
   1   1   3     2950.96     2795.14    184.46 o 
   2   1   3     2918.15     2830.89    186.93 o 
   3   1   3     5650.76     5658.35    371.48 o 
   4   1   3     1219.47     1110.86     65.53 o 
   5   1   3     3196.68     3558.74    203.17 o 
   6   1   3     2045.45     2075.75    121.08 o 
   7   1   3      625.48      535.91     36.51 o 
   8   1   3      328.12      417.10     59.96 o 
   9   1   3       87.78       40.78     22.07 o 
  10   1   3       72.06       99.37     48.91 o 
  11   1   3      282.43      340.56     86.29 o 
  12   1   3       45.83       84.27     28.83 o 
  13   1   3      351.99      432.41     59.06 o 
  14   1   3      174.54      163.53     38.43 o 
 -15   2   3        3.54       -1.67     22.42 o 
 -14   2   3        0.00        2.05     26.59 o 
 -13   2   3       27.21       12.55     19.74 o 
 -12   2   3        0.10       -3.16     19.82 o 
 -11   2   3       43.65       36.65     43.14 o 
 -10   2   3        0.03       -3.75     14.01 o 
  -9   2   3       22.83       31.96     12.23 o 
  -8   2   3       48.72       55.35     13.43 o 
  -7   2   3       18.86       23.88     10.33 o 
  -6   2   3      122.87      122.37     19.26 o 
  -5   2   3      680.23      670.63     49.11 o 
  -4   2   3     2821.81     3079.80    176.52 o 
  -3   2   3        3.56       -1.99      4.77 o 
  -2   2   3       49.98       65.57      6.30 o 
  -1   2   3      272.87      258.21     14.72 o 
   0   2   3       80.27       87.24      7.66 o 
   1   2   3     2913.97     2853.94    161.76 o 
   2   2   3     1182.51     1321.26     88.97 o 
   3   2   3       51.44       34.14      5.93 o 
   4   2   3     4458.21     4762.85    269.91 o 
   5   2   3       49.30       73.88     10.00 o 
   6   2   3       48.00       63.74     10.65 o 
   7   2   3        2.71        1.13      7.79 o 
   8   2   3       12.27       19.08     13.09 o 
   9   2   3       45.22        8.20     27.27 o 
  10   2   3      147.06      149.87     55.94 o 
  11   2   3      284.73      238.58     40.04 o 
  12   2   3      335.82      400.72     54.70 o 
  13   2   3       22.80       10.08     23.22 o 
  14   2   3        0.16      -14.80     24.83 o 
 -15   3   3       75.88       91.38     31.75 o 
 -14   3   3      102.44       90.18     40.89 o 
 -13   3   3       51.34       79.57     27.56 o 
 -12   3   3       81.22       39.50     37.63 o 
 -11   3   3      225.46      254.48     30.06 o 
 -10   3   3      173.62      192.53     24.95 o 
  -9   3   3       43.32       26.83     12.97 o 
  -8   3   3      508.67      524.41     54.24 o 
  -7   3   3      224.06      222.08     23.74 o 
  -6   3   3       99.24       57.39     12.61 o 
  -5   3   3        8.57       24.22      8.48 o 
  -4   3   3     6347.49     5808.93    329.78 o 
  -3   3   3      470.64      490.33     27.98 o 
  -2   3   3      673.60      646.89     32.72 o 
  -1   3   3      886.99      778.43     38.55 o 
   0   3   3       54.94       54.75      6.74 o 
   1   3   3     2624.01     2648.77    175.42 o 
   2   3   3     3615.14     3594.05    238.19 o 
   3   3   3     3708.25     3634.10    236.27 o 
   4   3   3     2297.68     2108.81    139.09 o 
   5   3   3     1451.48     1539.02     90.17 o 
   6   3   3      815.06      819.62     52.02 o 
   7   3   3      990.96      936.07     58.47 o 
   8   3   3     2084.91     2254.28    157.92 o 
   9   3   3      589.05      595.30     53.85 o 
  10   3   3      459.00      477.33     57.64 o 
  11   3   3      526.81      595.58     69.17 o 
  12   3   3      369.23      354.00     78.01 o 
  13   3   3      198.31      243.78     44.75 o 
 -15   4   3        1.00       15.69     25.01 o 
 -14   4   3        1.05        2.94     26.84 o 
 -13   4   3        6.52      -15.80     21.82 o 
 -12   4   3        3.01       -8.79     14.14 o 
 -11   4   3       33.94       21.32     14.72 o 
 -10   4   3      186.84      172.34     25.60 o 
  -9   4   3        2.76      -11.18     11.50 o 
  -8   4   3      676.46      615.12     57.48 o 
  -7   4   3      282.10      293.82     53.41 o 
  -6   4   3     1193.72     1254.75     87.06 o 
  -5   4   3     2204.06     2263.11    118.10 o 
  -4   4   3     1097.40     1054.50     57.25 o 
  -3   4   3        2.26        0.98      6.32 o 
  -2   4   3      687.76      684.86     34.58 o 
  -1   4   3      219.37      241.68     16.29 o 
   0   4   3       64.50       73.87      8.19 o 
   1   4   3       14.00       10.42      5.64 o 
   2   4   3      106.36      125.05     12.25 o 
   3   4   3      165.69      181.71     15.58 o 
   4   4   3       12.55       16.79      7.04 o 
   5   4   3       65.87       59.97     10.48 o 
   6   4   3      168.48      148.64     17.78 o 
   7   4   3       32.11       44.96     11.30 o 
   8   4   3      545.97      521.84     93.91 o 
   9   4   3        0.29       -9.14     13.19 o 
  10   4   3      273.35      320.72    102.84 o 
  11   4   3      141.69      138.40     50.42 o 
  12   4   3      466.16      414.18     65.47 o 
  13   4   3       43.57       21.71     27.05 o 
 -14   5   3       19.43       38.76     26.70 o 
 -13   5   3       79.49       77.35     28.16 o 
 -12   5   3       56.52       42.75     23.32 o 
 -11   5   3      250.03      205.35     28.34 o 
 -10   5   3      241.89      305.34     33.62 o 
  -9   5   3      149.86      154.10     22.56 o 
  -8   5   3      387.48      408.86     51.56 o 
  -7   5   3      273.88      270.88     41.27 o 
  -6   5   3      365.98      310.68     29.51 o 
  -5   5   3      324.50      372.62     24.29 o 
  -4   5   3      985.91      882.18     48.92 o 
  -3   5   3      589.46      670.68     37.55 o 
  -2   5   3     2334.01     2244.49    116.92 o 
  -1   5   3     1230.31     1167.34     57.40 o 
   0   5   3     4210.84     4405.50    225.43 o 
   1   5   3     1818.08     1676.67     88.65 o 
   2   5   3     2270.67     2252.17    130.08 o 
   3   5   3      575.41      577.87     37.10 o 
   4   5   3      167.79      166.02     16.46 o 
   5   5   3      757.76      718.51     60.57 o 
   6   5   3      883.70      917.99     58.25 o 
   7   5   3      124.72      140.10     19.21 o 
   8   5   3     3018.07     2969.44    245.69 o 
   9   5   3      142.43      154.45     30.14 o 
  10   5   3      183.14      184.40     35.64 o 
  11   5   3      276.86      289.15     78.51 o 
  12   5   3      224.73      331.17     51.71 o 
  13   5   3       83.01       68.29     41.39 o 
 -14   6   3        2.97        0.31     25.18 o 
 -13   6   3       57.02       34.08     19.42 o 
 -12   6   3        1.36      -13.68     14.93 o 
 -11   6   3        7.89      -14.19     14.19 o 
 -10   6   3       30.37       27.32     16.22 o 
  -9   6   3      139.92      154.16     23.70 o 
  -8   6   3      109.11      107.95     19.99 o 
  -7   6   3        0.71       -1.68     11.20 o 
  -6   6   3        1.05        4.92     10.13 o 
  -5   6   3      544.96      650.15     71.77 o 
  -4   6   3      804.32      819.70     54.18 o 
  -3   6   3      721.99      815.67     45.19 o 
  -2   6   3      781.20      812.28     45.81 o 
  -1   6   3       43.45       64.18      9.31 o 
   0   6   3     2809.20     3165.39    182.20 o 
   1   6   3        6.60        0.94      5.78 o 
   2   6   3        0.11       -6.58      6.58 o 
   3   6   3       86.05       98.50     25.27 o 
   4   6   3      270.96      279.33     23.29 o 
   5   6   3      245.77      273.69     23.49 o 
   6   6   3       64.24       53.00     15.35 o 
   7   6   3      749.30      712.87     61.04 o 
   8   6   3      148.34      140.24     58.70 o 
   9   6   3      108.64       93.48     26.03 o 
  10   6   3        0.01       -0.90     43.39 o 
  11   6   3       22.10        5.94     31.86 o 
  12   6   3        0.11       -3.04     22.51 o 
 -13   7   3       50.30       39.11     21.07 o 
 -12   7   3      188.32      215.41     32.40 o 
 -11   7   3       79.14      102.85     23.37 o 
 -10   7   3      312.20      371.85     40.03 o 
  -9   7   3      225.28      175.04     25.63 o 
  -8   7   3      187.84      264.98     51.93 o 
  -7   7   3      309.97      355.90     35.60 o 
  -6   7   3      125.46       70.65     16.31 o 
  -5   7   3      908.10     1017.77     74.02 o 
  -4   7   3      349.61      344.08     25.08 o 
  -3   7   3      725.36      632.31     37.82 o 
  -2   7   3     2003.39     1943.97    103.14 o 
  -1   7   3     3715.82     3971.70    205.40 o 
   0   7   3     1693.76     1798.42    124.16 o 
   1   7   3      692.39      597.78     40.20 o 
   2   7   3      929.14      807.56     51.25 o 
   3   7   3      476.53      534.07     43.85 o 
   4   7   3      217.60      226.62     27.52 o 
   5   7   3      334.43      339.19     27.97 o 
   6   7   3      139.25      151.23     18.85 o 
   7   7   3      200.05      225.42     31.61 o 
   8   7   3      101.18       51.33     18.54 o 
   9   7   3      270.44      253.23     39.64 o 
  10   7   3      411.24      491.07     98.08 o 
  11   7   3      148.62       95.47     31.38 o 
  12   7   3       51.88       40.30     29.23 o 
 -12   8   3       46.88       65.75     22.66 o 
 -11   8   3        5.73       -7.77     16.62 o 
 -10   8   3       16.39       20.90     16.78 o 
  -9   8   3       67.53       55.27     19.14 o 
  -8   8   3        4.29        6.61     14.23 o 
  -7   8   3        8.20        4.72     13.78 o 
  -6   8   3      255.35      298.75     32.86 o 
  -5   8   3      186.44      181.77     24.64 o 
  -4   8   3      144.19      144.29     32.56 o 
  -3   8   3       23.14       22.50     10.53 o 
  -2   8   3       18.09       34.86     11.03 o 
  -1   8   3        0.68        3.83      7.43 o 
   0   8   3      227.07      198.03     23.48 o 
   1   8   3      469.10      413.07     34.40 o 
   2   8   3      451.80      409.32     31.25 o 
   3   8   3      501.82      506.05     43.21 o 
   4   8   3      244.54      262.58     24.63 o 
   5   8   3        9.94        7.34     10.70 o 
   6   8   3        0.42       -6.11     10.94 o 
   7   8   3      173.56      160.16     26.04 o 
   8   8   3      100.82       82.96     21.95 o 
   9   8   3      133.50      125.21     26.18 o 
  10   8   3       39.97       13.17     24.82 o 
  11   8   3        0.89      -34.62     34.62 o 
 -12   9   3        3.98      -19.85     29.75 o 
 -11   9   3        9.09       -6.99     18.20 o 
 -10   9   3       61.34       48.04     20.88 o 
  -9   9   3      304.71      277.25     35.10 o 
  -8   9   3      214.55      287.78     38.12 o 
  -7   9   3       95.65       73.73     20.20 o 
  -6   9   3      159.01      146.24     45.94 o 
  -5   9   3       73.23       94.34     27.32 o 
  -4   9   3       36.43       39.86     25.48 o 
  -3   9   3     1089.06     1170.65     73.89 o 
  -2   9   3      447.58      452.85     35.40 o 
  -1   9   3      454.42      446.23     39.18 o 
   0   9   3      763.86      843.33     65.80 o 
   1   9   3      463.19      436.83     66.31 o 
   2   9   3      373.43      394.91     31.93 o 
   3   9   3      770.35      792.62     53.20 o 
   4   9   3      880.33      902.35     60.49 o 
   5   9   3      871.70      921.41     87.69 o 
   6   9   3      335.55      355.17     31.73 o 
   7   9   3      473.08      517.90     53.73 o 
   8   9   3      218.36      228.21     55.94 o 
   9   9   3      573.18      579.07     54.65 o 
  10   9   3      249.83      293.49     39.99 o 
 -11  10   3       14.86       40.99     23.74 o 
 -10  10   3        8.51       10.09     19.96 o 
  -9  10   3        4.30       19.68     19.76 o 
  -8  10   3        2.22        1.43     16.89 o 
  -7  10   3       36.50       12.33     16.71 o 
  -6  10   3       33.92       57.36     18.81 o 
  -5  10   3       18.61       20.07     18.68 o 
  -4  10   3       20.73        8.40     14.51 o 
  -3  10   3      407.69      447.72     43.09 o 
  -2  10   3       67.15       71.30     15.34 o 
  -1  10   3      140.07      103.46     17.06 o 
   0  10   3        0.53       -0.32     13.90 o 
   1  10   3      307.02      323.81     34.65 o 
   2  10   3      752.68      834.70     67.19 o 
   3  10   3      873.12      852.57     58.09 o 
   4  10   3      129.66      149.00     21.43 o 
   5  10   3       20.16       23.86     14.09 o 
   6  10   3        0.04       -2.06     12.88 o 
   7  10   3       29.61       28.18     18.52 o 
   8  10   3       45.67       45.68     20.57 o 
   9  10   3        1.41      -18.92     18.92 o 
  -9  11   3      118.10      126.25     27.44 o 
  -8  11   3      304.19      296.08     46.02 o 
  -7  11   3      195.05      215.51     33.69 o 
  -6  11   3       76.75       86.62     23.78 o 
  -5  11   3        7.45        4.90     15.74 o 
  -4  11   3      398.85      430.81     77.54 o 
  -3  11   3      443.83      583.60     53.16 o 
  -2  11   3      288.13      305.35     29.70 o 
  -1  11   3      322.77      292.31     29.18 o 
   0  11   3      270.75      303.54     29.83 o 
   1  11   3       98.91      140.09     24.74 o 
   2  11   3       75.23       40.22     20.71 o 
   3  11   3      331.08      274.60     28.33 o 
   4  11   3      588.98      584.23     57.65 o 
   5  11   3      140.77      185.41     37.37 o 
   6  11   3      503.80      518.81     50.98 o 
   7  11   3      479.81      558.83     55.34 o 
   8  11   3      167.69      261.76     47.09 o 
  -8  12   3        3.83      -14.51     19.41 o 
  -7  12   3       52.04       44.04     22.40 o 
  -6  12   3        6.60       11.39     18.81 o 
  -5  12   3      144.51      133.77     28.93 o 
  -4  12   3      140.37      101.59     24.11 o 
  -3  12   3        0.07       21.16     25.44 o 
  -2  12   3        0.04        1.22     16.24 o 
  -1  12   3       45.95       14.45     14.11 o 
   0  12   3       27.35       31.91     15.21 o 
   1  12   3        0.21       -2.11     15.68 o 
   2  12   3       45.66       66.36     25.50 o 
   3  12   3       83.41       70.97     18.46 o 
   4  12   3        0.07       25.56     15.30 o 
   5  12   3        1.22        2.25     14.86 o 
   6  12   3        7.84       20.14     20.00 o 
  -5  13   3       23.36        1.36     18.91 o 
  -4  13   3       52.63       43.71     26.50 o 
  -3  13   3      241.46      262.02     36.60 o 
  -2  13   3      386.30      440.52     47.71 o 
  -1  13   3      363.45      247.91     43.85 o 
   0  13   3      373.75      406.97     44.33 o 
   1  13   3      186.27      217.09     44.90 o 
   2  13   3      118.96      174.78     45.90 o 
   3  13   3       68.26       92.77     24.33 o 
   4  13   3       91.24      116.48     23.11 o 
 -15   0   4       15.39       21.07     35.12 o 
 -14   0   4        0.29       -4.52     30.10 o 
 -13   0   4        1.44       24.58     32.11 o 
 -12   0   4      187.92      206.19     53.18 o 
 -11   0   4      260.15      268.90     57.19 o 
 -10   0   4       11.57       28.09     25.08 o 
  -9   0   4      159.12      179.10     44.65 o 
  -8   0   4        1.91       58.19     28.09 o 
  -7   0   4      181.32      355.82     35.37 o 
  -6   0   4      295.39      343.50     38.63 o 
  -5   0   4       14.43       25.90      7.77 o 
  -4   0   4     1890.69     1852.40    125.75 o 
  -3   0   4     1061.73     1163.21     80.79 o 
  -2   0   4     4766.93     4900.46    324.28 o 
  -1   0   4      263.57      280.22     22.75 o 
   0   0   4      779.51      764.07     63.46 o 
   1   0   4      749.95      943.15    116.39 o 
   2   0   4      549.36      990.81    123.41 o 
   3   0   4    11681.54    12536.87   1445.83 o 
   4   0   4     4927.14     4930.46    576.93 o 
   5   0   4     2673.37     2539.98    305.02 o 
   6   0   4     4034.00     3984.81    471.57 o 
   7   0   4      247.49      282.94     54.68 o 
   8   0   4      139.92      138.46     39.63 o 
   9   0   4      138.64       96.32     38.13 o 
  10   0   4       78.30       46.66     31.10 o 
  11   0   4       89.33      140.47     48.16 o 
  12   0   4      382.15      432.95     84.28 o 
  13   0   4      387.68      324.08     73.75 o 
 -15   1   4       12.58       43.26     27.00 o 
 -14   1   4        5.90       -2.21     21.86 o 
 -13   1   4        2.69       -1.58     19.12 o 
 -12   1   4       16.65       44.45     22.93 o 
 -11   1   4       30.49       -6.37     16.00 o 
 -10   1   4        8.59       19.27     17.02 o 
  -9   1   4      135.09       99.43     24.25 o 
  -8   1   4       18.64       30.65     11.43 o 
  -7   1   4     1374.27     1545.17    105.82 o 
  -6   1   4     2965.80     3121.52    203.58 o 
  -5   1   4      468.36      499.85     35.15 o 
  -4   1   4      510.44      525.87     30.88 o 
  -3   1   4       33.56       48.12     10.50 o 
  -2   1   4      461.17      441.55     23.16 o 
  -1   1   4       23.25       30.36      5.13 o 
   0   1   4      533.56      618.05     36.78 o 
   1   1   4      546.91      693.88     49.01 o 
   2   1   4      147.29      272.79     51.17 o 
   3   1   4       71.68       77.49     10.60 o 
   4   1   4       52.03       63.75     11.72 o 
   5   1   4        6.95       -1.26      7.71 o 
   6   1   4       27.13       34.50     21.32 o 
   7   1   4      791.25      850.96    103.35 o 
   8   1   4      622.79      597.43     66.72 o 
   9   1   4      280.23      260.83     39.85 o 
  10   1   4      587.99      509.90     61.32 o 
  11   1   4       80.82       57.87     26.03 o 
  12   1   4       19.09       20.07     25.08 o 
  13   1   4        3.40       -1.19     46.15 o 
 -15   2   4       18.70        7.37     23.64 o 
 -14   2   4      132.08      232.80    102.84 o 
 -13   2   4      170.96      126.23     30.86 o 
 -12   2   4      200.59      248.83     49.16 o 
 -11   2   4       45.45       -2.57     17.69 o 
 -10   2   4       59.05      129.27     33.36 o 
  -9   2   4      519.36      417.79     37.76 o 
  -8   2   4      281.58      282.65     28.40 o 
  -7   2   4     1470.15     1615.34    110.25 o 
  -6   2   4     5924.31     5592.58    364.87 o 
  -5   2   4      339.14      487.60     33.25 o 
  -4   2   4     1516.46     1400.36     74.18 o 
  -3   2   4     1672.04     1771.62     84.76 o 
  -2   2   4      235.52      206.35     16.27 o 
  -1   2   4     2360.04     2533.77    119.70 o 
   0   2   4     1605.72     1696.99     88.19 o 
   1   2   4     1740.34     1851.89    106.46 o 
   2   2   4      897.31      802.70     79.01 o 
   3   2   4     1067.46      949.64     66.00 o 
   4   2   4     1645.54     1446.80     84.73 o 
   5   2   4     2507.36     2524.67    169.00 o 
   6   2   4     1450.65     1492.16    132.32 o 
   7   2   4      632.57      515.16     56.76 o 
   8   2   4      309.63      443.95     53.74 o 
   9   2   4      260.64      253.65     40.56 o 
  10   2   4      137.41      218.66     65.22 o 
  11   2   4      644.07      554.21     67.03 o 
  12   2   4      257.87      281.77     48.41 o 
  13   2   4      172.56      147.71     37.24 o 
 -15   3   4       25.14       20.93     26.84 o 
 -14   3   4       29.42       46.13     28.09 o 
 -13   3   4        0.05        5.59     21.20 o 
 -12   3   4        2.29        6.45     20.57 o 
 -11   3   4        4.54      -20.81     23.33 o 
 -10   3   4        0.19       -9.37     14.21 o 
  -9   3   4      164.35      220.92     25.95 o 
  -8   3   4      262.35      218.00     24.88 o 
  -7   3   4     1192.22     1225.68     85.83 o 
  -6   3   4       48.66       33.27     13.32 o 
  -5   3   4        5.67        4.77      8.15 o 
  -4   3   4        3.63       -3.27      6.20 o 
  -3   3   4      468.77      507.97     27.26 o 
  -2   3   4     1315.83     1436.54     69.72 o 
  -1   3   4      692.96      733.98     37.06 o 
   0   3   4      147.17      175.67     13.10 o 
   1   3   4     3070.15     3195.51    181.79 o 
   2   3   4     1355.59     1416.87    122.21 o 
   3   3   4     1114.07     1307.25     77.34 o 
   4   3   4        9.57       14.16      6.63 o 
   5   3   4      583.05      581.54     73.22 o 
   6   3   4     1074.92      998.33    147.92 o 
   7   3   4        0.05       -0.34     18.06 o 
   8   3   4        8.04       11.88     15.92 o 
   9   3   4      196.15      177.30     34.07 o 
  10   3   4      260.04      261.93     42.81 o 
  11   3   4      388.29      329.02     59.70 o 
  12   3   4        0.29        4.52     21.96 o 
  13   3   4       14.11       23.84     24.71 o 
 -14   4   4        3.40       13.01     23.90 o 
 -13   4   4       69.48      113.08     32.45 o 
 -12   4   4       16.98        8.71     21.50 o 
 -11   4   4       94.50       64.56     56.69 o 
 -10   4   4      304.42      344.10     87.25 o 
  -9   4   4      129.80      137.38     21.47 o 
  -8   4   4      313.63      315.28     31.36 o 
  -7   4   4      198.01      205.39     23.65 o 
  -6   4   4      427.85      393.79     30.06 o 
  -5   4   4     1427.08     1556.82     92.86 o 
  -4   4   4     1334.50     1179.99     70.73 o 
  -3   4   4      454.39      464.90     25.81 o 
  -2   4   4      414.91      381.43     21.86 o 
  -1   4   4     4247.68     4364.56    223.20 o 
   0   4   4      340.73      277.84     18.51 o 
   1   4   4      113.88       83.56     11.52 o 
   2   4   4     1273.47     1180.88    100.01 o 
   3   4   4      522.18      480.68     36.14 o 
   4   4   4      889.58      736.95     53.44 o 
   5   4   4      776.04      731.76     56.60 o 
   6   4   4     4679.25     4825.49    321.46 o 
   7   4   4      334.79      356.01     81.02 o 
   8   4   4       57.29      161.20     56.94 o 
   9   4   4      290.92      180.97     35.11 o 
  10   4   4      155.53      215.97     40.08 o 
  11   4   4      264.20      342.40     69.48 o 
  12   4   4      382.43      293.31     49.11 o 
 -14   5   4       13.44      -15.44     23.03 o 
 -13   5   4        1.10        4.60     22.78 o 
 -12   5   4        7.65      -11.42     19.77 o 
 -11   5   4        0.25       -0.82     14.15 o 
 -10   5   4        3.61       -2.44     12.77 o 
  -9   5   4       13.44       -0.25     11.82 o 
  -8   5   4        6.30        8.31     12.04 o 
  -7   5   4        7.43       -7.66     10.31 o 
  -6   5   4      526.24      521.10     51.63 o 
  -5   5   4        2.54       13.71     10.79 o 
  -4   5   4        0.68        2.68      7.88 o 
  -3   5   4        8.91       10.83      6.45 o 
  -2   5   4       81.14      103.29     10.15 o 
  -1   5   4       41.44       35.17      7.15 o 
   0   5   4      362.31      372.74     24.38 o 
   1   5   4      147.23      157.56     13.49 o 
   2   5   4       54.20       68.62     13.07 o 
   3   5   4      107.77       81.65     11.77 o 
   4   5   4        3.21        6.75      8.80 o 
   5   5   4       79.66      103.18     20.83 o 
   6   5   4       11.45       25.66     17.56 o 
   7   5   4     2249.31     2198.15    151.72 o 
   8   5   4       10.00       -9.09     17.69 o 
   9   5   4       36.20       74.35     26.54 o 
  10   5   4        3.76       41.35     23.70 o 
  11   5   4       39.41       46.42     38.38 o 
  12   5   4        4.81       -3.87     25.33 o 
 -13   6   4       99.73      106.02     56.69 o 
 -12   6   4       59.17       54.18     27.67 o 
 -11   6   4       83.59       60.32     21.97 o 
 -10   6   4       67.22       65.60     18.05 o 
  -9   6   4       64.57       56.43     24.89 o 
  -8   6   4       38.92       61.53     16.46 o 
  -7   6   4      215.14      214.71     26.06 o 
  -6   6   4      303.80      301.68     30.36 o 
  -5   6   4      308.93      288.62     28.82 o 
  -4   6   4     1202.88     1139.81     70.55 o 
  -3   6   4     1668.43     1749.48     93.17 o 
  -2   6   4     1060.16     1085.32     59.98 o 
  -1   6   4      704.20      665.13     34.69 o 
   0   6   4     1264.76     1261.45     68.36 o 
   1   6   4     1462.55     1455.33     86.91 o 
   2   6   4     2413.83     2381.31    138.89 o 
   3   6   4     1603.85     1561.68    108.87 o 
   4   6   4     1247.52     1216.59     74.48 o 
   5   6   4      666.56      766.47     94.10 o 
   6   6   4       24.70        5.40     16.31 o 
   7   6   4      130.53      177.02     40.89 o 
   8   6   4      836.63      791.94     83.72 o 
   9   6   4      357.80      388.44     53.67 o 
  10   6   4      340.88      372.27     54.27 o 
  11   6   4      254.67      286.54     48.94 o 
 -13   7   4       25.93       56.16     30.14 o 
 -12   7   4        1.06        2.44     17.54 o 
 -11   7   4       24.75       25.05     17.75 o 
 -10   7   4        0.83       10.50     19.99 o 
  -9   7   4        0.32       12.14     15.25 o 
  -8   7   4        3.99       18.10     18.44 o 
  -7   7   4        8.38       -6.14     12.09 o 
  -6   7   4       18.08       -3.06     21.27 o 
  -5   7   4      587.91      543.38     39.96 o 
  -4   7   4      196.22      194.61     33.82 o 
  -3   7   4        4.43       -8.18      8.18 o 
  -2   7   4      141.88      181.47     16.11 o 
  -1   7   4      127.56      136.71     14.52 o 
   0   7   4       75.72       88.84     13.30 o 
   1   7   4        0.12        1.53     10.27 o 
   2   7   4       19.51       21.37     10.72 o 
   3   7   4      522.24      476.25     56.91 o 
   4   7   4      323.83      355.38     28.88 o 
   5   7   4       10.32       -7.80     11.38 o 
   6   7   4      215.55      197.87     26.73 o 
   7   7   4      384.20      351.34     44.91 o 
   8   7   4        4.44      -25.08     25.08 o 
   9   7   4        1.14        6.51     23.18 o 
  10   7   4        0.52       -5.81     21.92 o 
  11   7   4        3.90       44.51     28.42 o 
 -12   8   4        8.54       32.58     20.83 o 
 -11   8   4       13.16       12.86     18.82 o 
 -10   8   4       14.40       11.28     17.59 o 
  -9   8   4       51.30       51.55     23.03 o 
  -8   8   4      244.68      255.37     31.87 o 
  -7   8   4      212.82      253.57     38.73 o 
  -6   8   4       14.27       -9.64     12.62 o 
  -5   8   4       12.86       19.54     13.80 o 
  -4   8   4      237.85      193.02     32.90 o 
  -3   8   4      504.66      559.88     47.42 o 
  -2   8   4     1330.20     1380.48     75.74 o 
  -1   8   4     1128.75     1178.55     65.45 o 
   0   8   4     1137.59     1102.18     69.19 o 
   1   8   4      651.73      638.34     52.10 o 
   2   8   4      114.62      107.94     18.83 o 
   3   8   4       50.51       55.95     14.75 o 
   4   8   4       26.73       -0.95     22.57 o 
   5   8   4      227.60      177.68     25.37 o 
   6   8   4       29.22        3.20     14.62 o 
   7   8   4     1517.60     1448.80    106.55 o 
   8   8   4      949.25      618.57    100.34 o 
   9   8   4      824.96      676.76    110.37 o 
  10   8   4      360.85      305.69     57.69 o 
 -11   9   4       24.44       24.80     19.80 o 
 -10   9   4       17.40        4.74     20.17 o 
  -9   9   4        3.48        1.40     16.60 o 
  -8   9   4       14.05       15.33     19.58 o 
  -7   9   4       44.88       81.58     21.41 o 
  -6   9   4        7.55        4.60     14.24 o 
  -5   9   4      225.50      191.41     36.47 o 
  -4   9   4       63.62      140.06     23.09 o 
  -3   9   4        7.01       -1.17     13.99 o 
  -2   9   4      343.23      437.51     40.57 o 
  -1   9   4      287.77      310.13     41.49 o 
   0   9   4      305.35      285.89     26.42 o 
   1   9   4      196.11      167.90     20.16 o 
   2   9   4        8.50        0.14     12.04 o 
   3   9   4       36.94       13.30     13.43 o 
   4   9   4      106.26      118.45     26.38 o 
   5   9   4       55.32       45.10     33.69 o 
   6   9   4        6.07      -18.83     30.81 o 
   7   9   4        4.01       -2.65     16.63 o 
   8   9   4       15.06       74.36     43.39 o 
   9   9   4       12.09       23.08     38.63 o 
 -10  10   4      265.82      297.23     40.23 o 
  -9  10   4      251.11      250.97     36.19 o 
  -8  10   4      171.17      220.56     43.79 o 
  -7  10   4       29.43       14.20     21.37 o 
  -6  10   4      107.71      149.97     28.39 o 
  -5  10   4      750.36      682.76     58.84 o 
  -4  10   4      149.60      202.34     66.49 o 
  -3  10   4      330.52      369.01     38.49 o 
  -2  10   4      375.43      462.26     44.38 o 
  -1  10   4      149.48      191.38     36.21 o 
   0  10   4      243.05      252.33     25.41 o 
   1  10   4      535.46      591.20     69.95 o 
   2  10   4      768.17      729.37     75.99 o 
   3  10   4      312.36      293.43     28.21 o 
   4  10   4      246.21      284.89     33.87 o 
   5  10   4      142.93      144.00     25.59 o 
   6  10   4       80.00       70.79     21.70 o 
   7  10   4      299.46      321.48     39.21 o 
   8  10   4      169.42      221.38     95.82 o 
  -9  11   4       17.99       24.95     23.38 o 
  -8  11   4       14.40       12.75     19.28 o 
  -7  11   4       47.06       60.28     28.01 o 
  -6  11   4       12.83      -14.14     15.71 o 
  -5  11   4       82.81      111.02     24.97 o 
  -4  11   4        3.05        3.65     19.36 o 
  -3  11   4       91.21       85.51     21.51 o 
  -2  11   4       77.12       51.39     18.82 o 
  -1  11   4       37.34       34.98     16.53 o 
   0  11   4       14.40       19.50     13.98 o 
   1  11   4        0.26       -6.91     11.76 o 
   2  11   4        2.03       16.52     20.38 o 
   3  11   4        0.03       -0.15     15.21 o 
   4  11   4        0.62       11.09     17.96 o 
   5  11   4       45.32       36.73     19.90 o 
   6  11   4       11.65       -0.50     18.35 o 
   7  11   4        9.00        9.54     20.78 o 
  -7  12   4       37.81       25.76     21.76 o 
  -6  12   4       49.68       41.20     23.87 o 
  -5  12   4      148.31      140.46     28.32 o 
  -4  12   4       38.91       58.88     22.50 o 
  -3  12   4       53.09       50.99     29.72 o 
  -2  12   4       72.10       71.19     21.92 o 
  -1  12   4      120.78      121.58     24.92 o 
   0  12   4      244.72      267.20     34.26 o 
   1  12   4      444.24      564.03     47.83 o 
   2  12   4      713.25      797.20    166.81 o 
   3  12   4      180.63      181.56     29.72 o 
   4  12   4      174.26      208.13     43.85 o 
   5  12   4       77.02       68.86     23.18 o 
  -4  13   4       18.36        5.01     35.83 o 
  -3  13   4       20.94        9.08     19.50 o 
  -2  13   4       15.00       48.83     22.66 o 
  -1  13   4       15.21       18.81     19.60 o 
   0  13   4       22.26       19.71     19.39 o 
   1  13   4       73.04       76.67     29.07 o 
   2  13   4        2.77       26.54     18.99 o 
 -15   1   5       11.51       -5.32     22.17 o 
 -14   1   5       22.02       37.59     24.10 o 
 -13   1   5       27.59       24.55     21.99 o 
 -12   1   5       33.56       55.34     36.87 o 
 -11   1   5       31.22       24.86     19.69 o 
 -10   1   5      273.68      238.15     37.72 o 
  -9   1   5      343.76      311.34     41.11 o 
  -8   1   5      624.15      538.07     56.23 o 
  -7   1   5       19.07       20.80     15.42 o 
  -6   1   5      105.22       85.31     11.74 o 
  -5   1   5      761.60      806.91     45.18 o 
  -4   1   5     1091.42     1113.35     55.54 o 
  -3   1   5     1133.05     1148.44     56.63 o 
  -2   1   5     4711.51     4883.48    228.85 o 
  -1   1   5     1546.02     1481.52     71.55 o 
   0   1   5      660.46      632.40     38.45 o 
   1   1   5     1135.68     1151.80     79.59 o 
   2   1   5     3082.84     3166.26    264.10 o 
   3   1   5     2104.93     2361.94    200.43 o 
   4   1   5     2487.45     2358.20    201.14 o 
   5   1   5     2153.10     1947.15    169.03 o 
   6   1   5      234.96      197.06     32.26 o 
   7   1   5       71.38       79.86     23.05 o 
   8   1   5       92.58       88.87     38.63 o 
   9   1   5      146.73      136.99     31.22 o 
  10   1   5      487.86      425.73     56.56 o 
  11   1   5      290.84      384.12     56.18 o 
  12   1   5      182.15      244.54     70.99 o 
 -15   2   5        0.58       18.82     25.53 o 
 -14   2   5       34.63        7.27     22.35 o 
 -13   2   5        2.47       18.50     22.83 o 
 -12   2   5        1.83       -8.53     19.16 o 
 -11   2   5       32.13       -0.44     23.33 o 
 -10   2   5      107.58       87.63     25.63 o 
  -9   2   5      365.89      250.79     44.65 o 
  -8   2   5     1188.27     1284.95    111.92 o 
  -7   2   5      228.74      218.19     23.34 o 
  -6   2   5        8.06       -5.49      8.69 o 
  -5   2   5       75.87       75.41     11.09 o 
  -4   2   5      460.78      445.03     28.07 o 
  -3   2   5       43.99       51.92      7.48 o 
  -2   2   5      388.81      410.98     22.97 o 
  -1   2   5       11.36        3.43      6.81 o 
   0   2   5       53.84       55.05      7.53 o 
   1   2   5     1601.31     1781.85    119.65 o 
   2   2   5       36.48       32.05     13.11 o 
   3   2   5       13.11       -3.43     12.04 o 
   4   2   5       36.50       48.93     17.02 o 
   5   2   5       89.48       68.29     20.18 o 
   6   2   5        4.10       -0.31     14.18 o 
   7   2   5        7.19       23.31     17.57 o 
   8   2   5       60.28       55.59     34.36 o 
   9   2   5        2.71      -10.67     17.85 o 
  10   2   5       14.07       29.03     22.63 o 
  11   2   5        0.19       11.04     23.77 o 
  12   2   5        0.01        8.72     35.12 o 
 -14   3   5        6.73       21.74     50.17 o 
 -13   3   5        8.42       46.27     25.50 o 
 -12   3   5       70.55       91.64     28.55 o 
 -11   3   5      293.02      421.10     85.79 o 
 -10   3   5      272.96      309.42     43.62 o 
  -9   3   5      171.85      106.26     25.85 o 
  -8   3   5      598.19      680.96     83.20 o 
  -7   3   5      720.82      748.57     60.80 o 
  -6   3   5        4.97        2.90      8.82 o 
  -5   3   5      284.44      349.49     24.40 o 
  -4   3   5       74.85       52.61     10.88 o 
  -3   3   5      947.79     1081.76     53.80 o 
  -2   3   5      628.50      607.09     32.06 o 
  -1   3   5      650.19      672.79     34.91 o 
   0   3   5      503.40      417.62     25.47 o 
   1   3   5       77.71       88.15     11.88 o 
   2   3   5      732.00      722.40     69.17 o 
   3   3   5      437.60      433.46     42.92 o 
   4   3   5     1063.25     1015.09     93.47 o 
   5   3   5     3507.85     3689.28    308.26 o 
   6   3   5      320.35      342.81     44.51 o 
   7   3   5     2045.74     1958.56    173.29 o 
   8   3   5     1633.23     1625.44    147.21 o 
   9   3   5     1854.70     1981.38    176.29 o 
  10   3   5      557.05      641.92    193.14 o 
  11   3   5      198.59      243.61     44.85 o 
  12   3   5       99.97      131.75     37.06 o 
 -14   4   5        0.95       37.95     72.49 o 
 -13   4   5        0.26        0.30     31.86 o 
 -12   4   5       12.86       27.53     22.83 o 
 -11   4   5       39.94       29.52     21.45 o 
 -10   4   5       28.94       45.82     21.71 o 
  -9   4   5      186.05      212.72     26.14 o 
  -8   4   5       46.82       15.66     12.17 o 
  -7   4   5       68.07       25.53     12.46 o 
  -6   4   5        2.12        2.02      8.82 o 
  -5   4   5       69.74       34.33     10.39 o 
  -4   4   5       66.92       83.71     11.44 o 
  -3   4   5      594.13      590.39     41.47 o 
  -2   4   5       73.65       86.03      9.47 o 
  -1   4   5      217.00      232.77     15.87 o 
   0   4   5      771.94      822.78     45.70 o 
   1   4   5       72.73       94.34     10.41 o 
   2   4   5        4.53        8.98      8.73 o 
   3   4   5      126.32      132.20     17.59 o 
   4   4   5       13.75       11.46     13.63 o 
   5   4   5       43.55       42.22     20.82 o 
   6   4   5      299.41      259.73     38.66 o 
   7   4   5        9.44      -16.36     16.36 o 
   8   4   5       42.84       56.20     29.35 o 
   9   4   5      100.99       78.10     40.89 o 
  10   4   5       38.79       19.03     23.38 o 
  11   4   5       36.19       48.08     26.54 o 
  12   4   5       13.43        6.01     25.70 o 
 -14   5   5       39.89       41.17     52.43 o 
 -13   5   5      113.46       65.36     28.60 o 
 -12   5   5       54.08       64.08     26.43 o 
 -11   5   5       42.77       63.65     66.47 o 
 -10   5   5       16.55       -4.17     18.20 o 
  -9   5   5        1.25        4.02     12.58 o 
  -8   5   5       61.96       40.84     14.91 o 
  -7   5   5      437.03      359.19     34.22 o 
  -6   5   5       15.61       32.93     11.59 o 
  -5   5   5      394.15      413.68     31.53 o 
  -4   5   5      805.51      736.64     47.87 o 
  -3   5   5     2144.09     2297.14    121.21 o 
  -2   5   5      944.74      944.72     52.70 o 
  -1   5   5     1912.09     1854.65     98.19 o 
   0   5   5      658.23      628.91     42.65 o 
   1   5   5      250.49      275.64     22.02 o 
   2   5   5      561.47      501.07     65.47 o 
   3   5   5      530.50      602.02     64.32 o 
   4   5   5     1117.94     1068.54     77.48 o 
   5   5   5     1491.04     1572.34    140.83 o 
   6   5   5      146.85      204.56     35.74 o 
   7   5   5      236.20      343.07     47.83 o 
   8   5   5      233.65      387.77     53.67 o 
   9   5   5      117.49      117.41     32.23 o 
  10   5   5      212.94      198.90     40.23 o 
  11   5   5      239.28      273.49     48.34 o 
 -13   6   5       19.10       24.98     25.00 o 
 -12   6   5       17.76      -11.06     21.64 o 
 -11   6   5        0.23      -17.83     17.83 o 
 -10   6   5        4.13       -0.22     13.91 o 
  -9   6   5       16.57        4.78     13.86 o 
  -8   6   5        2.20      -11.64     11.64 o 
  -7   6   5       19.51        0.36     12.34 o 
  -6   6   5        0.01        8.12     15.09 o 
  -5   6   5       16.78       16.16     10.69 o 
  -4   6   5      397.56      419.08     43.45 o 
  -3   6   5      107.52      124.23     24.33 o 
  -2   6   5      145.07      129.27     12.65 o 
  -1   6   5      233.83      261.18     18.09 o 
   0   6   5       23.14       20.70      8.38 o 
   1   6   5       17.36       34.34      9.77 o 
   2   6   5       38.56       53.95     14.14 o 
   3   6   5      131.14      147.75     24.10 o 
   4   6   5      309.64      380.33     42.79 o 
   5   6   5     2338.34     2322.61    202.20 o 
   6   6   5       25.23        3.09     42.39 o 
   7   6   5       45.21       21.87     21.28 o 
   8   6   5       98.85       85.03     28.38 o 
   9   6   5        2.64       13.93     23.22 o 
  10   6   5        5.57      -21.99     21.99 o 
  11   6   5        0.53       29.19     27.49 o 
 -12   7   5        0.30        4.04     47.41 o 
 -11   7   5        4.57        8.80     35.37 o 
 -10   7   5       44.47       24.00     17.76 o 
  -9   7   5      250.34      337.09     52.04 o 
  -8   7   5      538.53      519.19     46.32 o 
  -7   7   5       56.57       54.16     21.40 o 
  -6   7   5      953.52      950.64     62.45 o 
  -5   7   5      811.82      854.31     56.56 o 
  -4   7   5     1042.17      968.99     62.27 o 
  -3   7   5      362.06      462.55     36.57 o 
  -2   7   5     1027.42     1033.30     65.24 o 
  -1   7   5     1414.49     1514.23     82.13 o 
   0   7   5     1302.72     1392.84     83.94 o 
   1   7   5     1317.32     1397.85     84.52 o 
   2   7   5      816.66      754.14     65.24 o 
   3   7   5      327.57      327.53     50.67 o 
   4   7   5       18.30       30.19     17.88 o 
   5   7   5        9.07       -1.51     28.09 o 
   6   7   5     1643.33     1617.90    208.20 o 
   7   7   5      608.35      721.37    172.83 o 
   8   7   5      512.05      681.67     78.73 o 
   9   7   5      345.45      261.41     45.92 o 
  10   7   5       50.75       -4.68     26.60 o 
 -12   8   5        2.43      -11.27     23.61 o 
 -11   8   5        0.93        0.99     17.75 o 
 -10   8   5        0.36       15.29     17.30 o 
  -9   8   5       16.65       27.73     17.36 o 
  -8   8   5       34.53       23.59     16.61 o 
  -7   8   5      114.45       94.56     20.65 o 
  -6   8   5      219.09      187.42     31.40 o 
  -5   8   5       19.37       33.43     15.41 o 
  -4   8   5       15.97        5.87     11.44 o 
  -3   8   5       56.36       59.58     13.91 o 
  -2   8   5        0.02        1.10     10.09 o 
  -1   8   5        1.26       -5.25      8.26 o 
   0   8   5      104.97      111.53     16.39 o 
   1   8   5      299.91      326.73     27.96 o 
   2   8   5      319.74      348.19     35.05 o 
   3   8   5       92.64       92.45     24.47 o 
   4   8   5       93.62       97.44     20.32 o 
   5   8   5      112.46       92.33     20.69 o 
   6   8   5       71.31       93.81     42.64 o 
   7   8   5        5.30      -25.08     26.59 o 
   8   8   5        8.77       17.03     24.30 o 
   9   8   5       24.19       19.05     27.34 o 
 -11   9   5       15.84       14.31     19.58 o 
 -10   9   5       19.79       17.91     19.59 o 
  -9   9   5       13.68       37.31     19.05 o 
  -8   9   5        4.91       14.77     16.68 o 
  -7   9   5       67.55       55.26     20.68 o 
  -6   9   5      759.59      789.17     90.21 o 
  -5   9   5      126.21      129.23     26.65 o 
  -4   9   5      294.82      314.88     41.90 o 
  -3   9   5       55.51       41.90     16.53 o 
  -2   9   5       70.02       63.64     17.40 o 
  -1   9   5       33.24       13.01     13.26 o 
   0   9   5       13.21       -0.82     12.96 o 
   1   9   5      417.72      421.39     34.12 o 
   2   9   5      324.93      304.99     33.81 o 
   3   9   5      472.66      507.50     47.02 o 
   4   9   5      820.43      849.57     98.80 o 
   5   9   5      139.70      137.37     25.25 o 
   6   9   5      298.93      354.39     52.49 o 
   7   9   5      353.83      459.03     88.29 o 
   8   9   5      298.20      454.52     91.30 o 
 -10  10   5       11.47      -10.89     19.02 o 
  -9  10   5        5.03        4.76     19.02 o 
  -8  10   5        0.08       -2.45     17.57 o 
  -7  10   5       61.10       75.99     22.42 o 
  -6  10   5       60.30       51.60     19.53 o 
  -5  10   5       61.92       40.52     19.06 o 
  -4  10   5       43.06       38.89     18.52 o 
  -3  10   5        0.47       -1.55     14.86 o 
  -2  10   5      105.85      154.56     25.23 o 
  -1  10   5      231.78      221.69     47.90 o 
   0  10   5      240.36      257.90     44.81 o 
   1  10   5       35.03       22.09     15.03 o 
   2  10   5       60.78       39.88     28.60 o 
   3  10   5       52.54       76.81     21.15 o 
   4  10   5       43.34       55.52     20.13 o 
   5  10   5       42.69       36.08     18.57 o 
   6  10   5        2.24       -2.01     21.64 o 
   7  10   5        0.13       -6.92     22.83 o 
  -8  11   5      122.72      174.10     44.70 o 
  -7  11   5      265.30      229.15     33.94 o 
  -6  11   5       83.66      113.40     25.68 o 
  -5  11   5       36.30       15.41     18.02 o 
  -4  11   5        3.21      -10.41     15.94 o 
  -3  11   5       36.85       42.28     19.53 o 
  -2  11   5      163.37      150.05     38.32 o 
  -1  11   5      520.84      442.75     53.27 o 
   0  11   5     1186.94     1168.59     88.87 o 
   1  11   5      766.15      768.11     64.67 o 
   2  11   5      238.49      331.54    100.08 o 
   3  11   5      363.28      330.69     49.83 o 
   4  11   5      133.17      135.64     52.43 o 
   5  11   5       57.41       42.96     21.27 o 
   6  11   5      228.39      180.22     42.39 o 
  -6  12   5        4.56       -5.50     19.48 o 
  -5  12   5       12.62       24.70     21.33 o 
  -4  12   5        6.71      -15.95     17.84 o 
  -3  12   5       56.11       48.64     21.48 o 
  -2  12   5       34.18       25.54     21.75 o 
  -1  12   5       42.58       73.33     38.80 o 
   0  12   5        1.25       -0.76     16.11 o 
   1  12   5       35.51       -4.74     22.31 o 
   2  12   5       10.34       20.57     23.06 o 
   3  12   5       43.10       25.65     20.44 o 
 -14   0   6       12.89       68.73     41.14 o 
 -13   0   6        0.61       50.67     35.62 o 
 -12   0   6      141.07      174.58     49.67 o 
 -11   0   6       49.03      106.36     39.13 o 
 -10   0   6        3.27       10.03     25.59 o 
  -9   0   6      132.75      160.54     44.15 o 
  -8   0   6       21.15      -10.54     18.56 o 
  -7   0   6       16.43        3.14     49.92 o 
  -6   0   6      117.60      116.23     24.22 o 
  -5   0   6      619.21      707.65     67.78 o 
  -4   0   6      102.78       85.13     13.66 o 
  -3   0   6      437.95      405.01     33.15 o 
  -2   0   6     1007.91     1037.16     72.93 o 
  -1   0   6      912.66      814.38     58.80 o 
   0   0   6     3426.09     3877.45    454.02 o 
   1   0   6     1857.35     1792.99    217.23 o 
   2   0   6     1067.39      994.82    127.93 o 
   3   0   6       26.89       39.13     23.58 o 
   4   0   6       26.14       66.22     28.09 o 
   5   0   6      184.73      218.23     50.17 o 
   6   0   6       17.10       12.04     25.08 o 
   7   0   6       38.61        7.02     27.09 o 
   8   0   6     1431.77     1119.74    156.52 o 
   9   0   6      697.96      556.86     95.82 o 
  10   0   6      559.33      654.18    109.37 o 
  11   0   6      279.92      365.72     79.26 o 
 -14   1   6        1.56       39.49     25.51 o 
 -13   1   6        1.48       10.26     23.18 o 
 -12   1   6       23.01       28.19     23.08 o 
 -11   1   6        0.03       26.06     21.09 o 
 -10   1   6        0.00      -10.37     17.49 o 
  -9   1   6        2.22      -14.96     24.58 o 
  -8   1   6        6.68       -9.29     20.32 o 
  -7   1   6        6.97       18.23     15.77 o 
  -6   1   6       40.27       49.72     13.26 o 
  -5   1   6       55.00       61.65     10.62 o 
  -4   1   6      361.68      418.23     26.84 o 
  -3   1   6        0.19       -3.03      5.68 o 
  -2   1   6       72.61       93.88     10.77 o 
  -1   1   6      210.23      248.42     16.07 o 
   0   1   6      208.47      214.70     23.02 o 
   1   1   6       56.56       65.08     16.82 o 
   2   1   6       46.08       50.73     16.42 o 
   3   1   6      390.53      384.43     44.69 o 
   4   1   6        4.88        1.57     13.30 o 
   5   1   6      150.66      201.20     33.00 o 
   6   1   6      204.73      208.40     99.83 o 
   7   1   6      186.06      158.06     32.39 o 
   8   1   6      151.35       80.66     28.34 o 
   9   1   6       17.36        2.02     25.33 o 
  10   1   6        8.75        1.83     22.78 o 
  11   1   6        0.82       -8.28     22.70 o 
 -14   2   6        0.22       14.92     28.85 o 
 -13   2   6       16.48        7.73     22.51 o 
 -12   2   6       93.14       62.44     26.03 o 
 -11   2   6      310.97      372.65     59.45 o 
 -10   2   6     1129.13     1191.26    312.29 o 
  -9   2   6      766.65      552.75     59.95 o 
  -8   2   6      224.85      246.10     70.74 o 
  -7   2   6      121.13       94.76     19.14 o 
  -6   2   6        1.79        7.57      8.59 o 
  -5   2   6        5.84       11.83      8.33 o 
  -4   2   6     1458.61     1358.24     73.68 o 
  -3   2   6     1998.21     2163.64    104.39 o 
  -2   2   6     3724.29     3713.83    175.49 o 
  -1   2   6     1333.87     1353.72     66.65 o 
   0   2   6     1282.17     1332.30     80.64 o 
   1   2   6      588.06      588.73     57.60 o 
   2   2   6      334.70      346.93     40.97 o 
   3   2   6      640.77      648.14     88.04 o 
   4   2   6     1862.67     1788.50    155.90 o 
   5   2   6     1604.25     1639.76    145.79 o 
   6   2   6     1612.47     1674.47    150.05 o 
   7   2   6     2255.68     2205.14    194.40 o 
   8   2   6      747.24      761.15     82.46 o 
   9   2   6      279.26      317.67     81.27 o 
  10   2   6      126.55      126.15     35.30 o 
  11   2   6       56.41       54.25     39.88 o 
 -14   3   6        2.04       16.44     24.65 o 
 -13   3   6       10.62      -15.25     20.93 o 
 -12   3   6       19.55       45.78     24.71 o 
 -11   3   6       21.20       53.14     45.40 o 
 -10   3   6        0.39       35.99     21.60 o 
  -9   3   6      350.24      355.27     54.68 o 
  -8   3   6       15.96       17.18     16.75 o 
  -7   3   6        5.58      -13.93     13.93 o 
  -6   3   6       65.26      108.75     21.07 o 
  -5   3   6       41.31       35.88     10.01 o 
  -4   3   6      444.02      494.42     31.61 o 
  -3   3   6        9.36        6.34      7.83 o 
  -2   3   6       13.32       14.73      6.71 o 
  -1   3   6      188.03      201.06     14.89 o 
   0   3   6       65.16       74.32     11.49 o 
   1   3   6      135.27      113.62     28.09 o 
   2   3   6       48.71       46.64     16.49 o 
   3   3   6      131.15      144.16     26.93 o 
   4   3   6      212.16      145.62     28.07 o 
   5   3   6       48.63       12.32     24.33 o 
   6   3   6       40.72       33.49     20.40 o 
   7   3   6        0.00       -7.99     17.80 o 
   8   3   6      103.26      127.92     31.48 o 
   9   3   6        1.74       -4.41     20.93 o 
  10   3   6        1.42      -12.92     21.28 o 
  11   3   6       86.43       78.25     31.57 o 
 -14   4   6       10.12       12.17     25.77 o 
 -13   4   6       17.49       46.97     26.19 o 
 -12   4   6        0.79       26.98     21.31 o 
 -11   4   6        1.34       42.73     22.51 o 
 -10   4   6        1.77       14.03     23.58 o 
  -9   4   6      348.97      300.78     42.21 o 
  -8   4   6      127.22      182.45     33.36 o 
  -7   4   6      199.60      206.62     21.94 o 
  -6   4   6      186.06      197.27     20.87 o 
  -5   4   6      614.90      628.66     38.78 o 
  -4   4   6      383.45      385.53     26.54 o 
  -3   4   6       42.82       44.25     10.31 o 
  -2   4   6        9.39        9.73      6.82 o 
  -1   4   6      247.86      233.71     19.86 o 
   0   4   6       76.88       54.87     11.18 o 
   1   4   6      591.49      637.37     51.61 o 
   2   4   6     1863.74     1861.93    161.76 o 
   3   4   6     3600.17     3951.27    331.33 o 
   4   4   6       53.30       75.47     24.33 o 
   5   4   6      680.31      742.37    139.21 o 
   6   4   6      372.21      455.19    118.14 o 
   7   4   6      235.42      202.62     44.65 o 
   8   4   6      346.22      317.20     48.06 o 
   9   4   6      479.88      561.07     70.99 o 
  10   4   6      176.17      183.28     41.13 o 
  11   4   6       54.41       93.97     37.37 o 
 -13   5   6        4.44       -1.49     22.27 o 
 -12   5   6        2.47        9.83     23.94 o 
 -11   5   6        0.46        7.85     20.49 o 
 -10   5   6       19.19       22.14     21.56 o 
  -9   5   6        3.14       14.21     17.60 o 
  -8   5   6      348.50      338.29     48.68 o 
  -7   5   6       27.71       72.93     15.74 o 
  -6   5   6        2.73        5.78     16.29 o 
  -5   5   6      207.81      247.41     23.36 o 
  -4   5   6        0.95       16.10      9.71 o 
  -3   5   6        7.61       -2.02      8.38 o 
  -2   5   6        2.74        6.36      8.80 o 
  -1   5   6       46.60       45.95      9.69 o 
   0   5   6       41.29       34.04     10.41 o 
   1   5   6       14.66       12.66     10.93 o 
   2   5   6        6.80        0.11     14.18 o 
   3   5   6      269.86      257.25     37.32 o 
   4   5   6      990.39     1014.72     98.43 o 
   5   5   6      755.01      613.34    116.14 o 
   6   5   6       67.45       83.88     28.09 o 
   7   5   6       37.51       27.31     30.10 o 
   8   5   6      100.13      105.22     38.88 o 
   9   5   6       36.90       42.48     34.87 o 
  10   5   6       30.36       16.86     26.43 o 
 -13   6   6       17.69        6.78     25.16 o 
 -12   6   6       10.37       19.19     25.07 o 
 -11   6   6       16.05       -7.57     21.05 o 
 -10   6   6       34.83       12.20     22.12 o 
  -9   6   6       10.83       11.26     14.69 o 
  -8   6   6        3.17       10.02     14.52 o 
  -7   6   6      694.01      695.55     64.52 o 
  -6   6   6      470.56      593.88     42.42 o 
  -5   6   6      449.89      420.09     32.81 o 
  -4   6   6      833.21      852.36     56.51 o 
  -3   6   6      667.38      592.97     67.32 o 
  -2   6   6      565.28      545.20     34.90 o 
  -1   6   6      803.41      838.10     48.53 o 
   0   6   6      801.99      756.84     98.34 o 
   1   6   6      907.37      843.86     64.22 o 
   2   6   6      215.99      231.18     35.62 o 
   3   6   6      375.79      371.27     47.70 o 
   4   6   6      742.56      618.25     66.83 o 
   5   6   6      405.42      442.28     55.47 o 
   6   6   6      452.41      407.49     59.20 o 
   7   6   6      232.68      277.49    103.60 o 
   8   6   6      263.26      296.87     49.12 o 
   9   6   6      163.10      109.64     34.06 o 
  10   6   6       65.92       70.07     48.16 o 
 -12   7   6        2.42        4.01     23.87 o 
 -11   7   6        3.19      -13.64     21.56 o 
 -10   7   6        0.02        7.38     23.13 o 
  -9   7   6       50.21       38.99     17.19 o 
  -8   7   6      192.53      149.11     30.53 o 
  -7   7   6        3.06        0.05     13.25 o 
  -6   7   6        1.81      -11.47     11.47 o 
  -5   7   6      233.64      263.60     25.81 o 
  -4   7   6      389.07      339.22     29.33 o 
  -3   7   6       82.83       70.49     14.91 o 
  -2   7   6        8.16        7.10     10.94 o 
  -1   7   6      158.56      182.76     24.57 o 
   0   7   6        2.17        3.21     16.05 o 
   1   7   6      134.84      142.48     26.57 o 
   2   7   6       28.04       40.52     17.95 o 
   3   7   6      167.49      158.22     33.11 o 
   4   7   6        9.08       21.24     20.57 o 
   5   7   6      116.11       98.48     28.60 o 
   6   7   6       76.16      107.63     31.57 o 
   7   7   6        5.70        0.10     34.62 o 
   8   7   6       23.10       34.33     33.11 o 
   9   7   6       36.02       26.36     27.71 o 
 -11   8   6       27.65       14.91     24.50 o 
 -10   8   6       40.77       51.03     21.36 o 
  -9   8   6        1.97      -14.71     15.48 o 
  -8   8   6      255.78      256.44     33.60 o 
  -7   8   6      119.59      106.93     21.73 o 
  -6   8   6      207.10      169.47     25.95 o 
  -5   8   6       42.54        3.15     12.31 o 
  -4   8   6       20.91       29.47     13.19 o 
  -3   8   6       24.47       34.02     13.58 o 
  -2   8   6       75.22       64.13     15.19 o 
  -1   8   6       75.80      101.84     20.17 o 
   0   8   6      118.76       69.64     21.91 o 
   1   8   6       12.92       -3.37     12.81 o 
   2   8   6      108.09      117.21     27.59 o 
   3   8   6       28.96       75.25     38.13 o 
   4   8   6     1317.82      916.06    132.94 o 
   5   8   6      705.42      647.33    158.78 o 
   6   8   6      691.41      669.86     77.13 o 
   7   8   6      209.80      200.37     41.82 o 
   8   8   6      156.22      179.75     58.45 o 
 -10   9   6        0.38        0.88     18.96 o 
  -9   9   6        5.56      -12.68     17.86 o 
  -8   9   6      166.13       85.89     23.47 o 
  -7   9   6       12.46       39.56     19.74 o 
  -6   9   6        7.37      -12.00     16.45 o 
  -5   9   6       43.79       69.60     20.55 o 
  -4   9   6       47.00       49.89     18.51 o 
  -3   9   6       51.26       28.97     22.14 o 
  -2   9   6       15.10        8.81     14.43 o 
  -1   9   6       73.84       54.25     37.37 o 
   0   9   6       68.41       94.59     20.00 o 
   1   9   6        0.73      -15.76     15.76 o 
   2   9   6        0.60       13.45     19.63 o 
   3   9   6       19.87        1.00     28.09 o 
   4   9   6       11.84       45.15     36.12 o 
   5   9   6        0.20       -9.03     29.10 o 
   6   9   6        6.97       52.89     25.98 o 
   7   9   6       14.19       32.12     26.95 o 
  -9  10   6       48.40       40.80     22.54 o 
  -8  10   6       91.33      142.11     28.20 o 
  -7  10   6       60.93       86.36     23.16 o 
  -6  10   6      258.06      294.51     37.64 o 
  -5  10   6      298.22      352.49     40.28 o 
  -4  10   6      176.95      167.94     28.76 o 
  -3  10   6      190.71      184.97     27.50 o 
  -2  10   6      294.50      254.37     31.99 o 
  -1  10   6      374.89      406.58     52.78 o 
   0  10   6      274.32      301.76     44.28 o 
   1  10   6      553.96      575.16     64.30 o 
   2  10   6      600.80      472.16     59.23 o 
   3  10   6      287.56      237.44     85.28 o 
   4  10   6      275.90      279.15     45.91 o 
   5  10   6      170.70      199.67     58.19 o 
   6  10   6      140.24      120.40     51.17 o 
  -7  11   6        2.21      -14.46     20.83 o 
  -6  11   6        3.06        7.58     19.54 o 
  -5  11   6        0.33      -16.17     16.17 o 
  -4  11   6        1.45      -12.77     17.07 o 
  -3  11   6        1.19       -6.04     17.39 o 
  -2  11   6        0.32        0.50     20.57 o 
  -1  11   6        0.12       33.91     31.10 o 
   0  11   6        1.86       -3.57     21.33 o 
   1  11   6       15.13       17.39     21.94 o 
   2  11   6       19.78       13.55     34.11 o 
   3  11   6        6.10       20.27     23.93 o 
   4  11   6       10.43       27.97     26.70 o 
  -4  12   6       48.23       28.31     21.54 o 
  -3  12   6       62.36      118.01     27.28 o 
  -2  12   6      180.67      235.63     43.50 o 
  -1  12   6      207.52      221.18    106.86 o 
   0  12   6       88.59      138.31     35.30 o 
   1  12   6      184.84      158.70     37.32 o 
 -14   1   7        2.36        9.05     24.65 o 
 -13   1   7        2.27       33.86     40.13 o 
 -12   1   7        0.28       15.01     22.12 o 
 -11   1   7        6.30       78.90     26.19 o 
 -10   1   7        0.97       -9.95     17.18 o 
  -9   1   7       89.27      106.17     26.34 o 
  -8   1   7      228.98      284.89     32.94 o 
  -7   1   7      162.46      144.43     20.33 o 
  -6   1   7       93.15      128.61     18.11 o 
  -5   1   7      725.70      665.34     45.10 o 
  -4   1   7      181.21      176.66     16.36 o 
  -3   1   7      294.32      306.07     22.21 o 
  -2   1   7     1653.05     1745.36    107.35 o 
  -1   1   7     2129.05     2069.23    125.49 o 
   0   1   7      880.90      808.58     83.75 o 
   1   1   7     1498.05     1438.30    126.11 o 
   2   1   7     1104.81     1009.85     92.76 o 
   3   1   7        6.82       -3.79     20.82 o 
   4   1   7      343.30      277.75     40.07 o 
   5   1   7       60.01       95.43     27.09 o 
   6   1   7       86.82      100.09     43.65 o 
   7   1   7     1100.00     1117.91    152.51 o 
   8   1   7      509.52      603.81     73.07 o 
   9   1   7      273.95      261.15     47.12 o 
  10   1   7      354.27      354.89     55.66 o 
 -13   2   7        0.60        7.70     23.25 o 
 -12   2   7       13.22       29.32     22.47 o 
 -11   2   7       52.10       51.36     23.85 o 
 -10   2   7        7.48       25.99     19.57 o 
  -9   2   7       44.01       49.03     59.70 o 
  -8   2   7        0.00       -4.88     14.76 o 
  -7   2   7       67.58       40.18     14.04 o 
  -6   2   7        0.35      -10.30     11.15 o 
  -5   2   7        0.01       -9.54      9.54 o 
  -4   2   7       25.40       18.73      8.70 o 
  -3   2   7       18.31       12.99      9.60 o 
  -2   2   7       42.70       51.03     12.12 o 
  -1   2   7       76.02      103.10     15.69 o 
   0   2   7      169.12      168.07     34.41 o 
   1   2   7      500.18      532.14     78.01 o 
   2   2   7      280.90      243.12     34.41 o 
   3   2   7      198.70      203.16     53.18 o 
   4   2   7      477.23      499.99     57.82 o 
   5   2   7      417.51      488.93     84.78 o 
   6   2   7      999.64      956.88    232.02 o 
   7   2   7        4.96       11.82     33.86 o 
   8   2   7        0.20        3.81     22.47 o 
   9   2   7       30.19       28.69     25.35 o 
  10   2   7       81.15       20.93     41.39 o 
 -13   3   7       68.06       79.22     30.68 o 
 -12   3   7      180.53      108.36     32.64 o 
 -11   3   7      315.36      327.68     67.22 o 
 -10   3   7      256.55      358.83    108.36 o 
  -9   3   7        5.66        3.33     17.21 o 
  -8   3   7       99.45      155.35     25.32 o 
  -7   3   7       12.02        4.20     14.22 o 
  -6   3   7      410.69      387.54     32.51 o 
  -5   3   7       19.77       14.53      9.77 o 
  -4   3   7       64.96       57.98     17.04 o 
  -3   3   7       34.48       19.17     16.00 o 
  -2   3   7        9.14       -8.34      8.82 o 
  -1   3   7      620.83      585.22     41.88 o 
   0   3   7      600.07      566.12     46.84 o 
   1   3   7      817.37      840.26    104.18 o 
   2   3   7      893.58      976.92     90.80 o 
   3   3   7       18.52       38.66     18.96 o 
   4   3   7      774.05      690.89    118.40 o 
   5   3   7     1531.15     1542.83    140.30 o 
   6   3   7      904.15      935.18    253.60 o 
   7   3   7     1214.81     1010.68    187.88 o 
   8   3   7      452.14      393.09     98.33 o 
   9   3   7      163.47      195.16     40.50 o 
  10   3   7       13.35        7.91     26.41 o 
 -13   4   7        0.97       -0.56     24.14 o 
 -12   4   7        2.08       -1.95     36.37 o 
 -11   4   7        7.58       27.23     22.47 o 
 -10   4   7        0.74        8.46     19.99 o 
  -9   4   7       19.27       24.66     34.36 o 
  -8   4   7        0.15        6.15     15.87 o 
  -7   4   7       46.12       48.85     26.29 o 
  -6   4   7       30.44       11.77     11.86 o 
  -5   4   7       38.73       26.42     10.91 o 
  -4   4   7       91.89       87.16     13.76 o 
  -3   4   7       18.82       26.07     15.42 o 
  -2   4   7      129.36      161.45     18.43 o 
  -1   4   7       18.53       14.61     13.70 o 
   0   4   7       14.69        7.99     11.92 o 
   1   4   7       48.12       41.58     25.76 o 
   2   4   7      474.90      514.56     56.93 o 
   3   4   7       80.88       92.28     24.20 o 
   4   4   7       31.18       35.43     22.83 o 
   5   4   7       38.46       31.28     30.35 o 
   6   4   7        7.74       -6.87     19.36 o 
   7   4   7       27.83        5.59     21.10 o 
   8   4   7        8.82        2.76     22.70 o 
   9   4   7        2.40       23.23     25.99 o 
 -12   5   7       19.56       24.86     57.69 o 
 -11   5   7        2.21       -8.64     20.04 o 
 -10   5   7       69.23       26.51     22.57 o 
  -9   5   7       11.57       -0.52     17.69 o 
  -8   5   7      107.03      103.01     29.76 o 
  -7   5   7      269.94      239.52     29.43 o 
  -6   5   7      141.45      112.51     17.64 o 
  -5   5   7      162.09      175.57     30.20 o 
  -4   5   7      318.20      355.28     26.99 o 
  -3   5   7      504.96      469.58     36.10 o 
  -2   5   7      233.85      310.14     34.61 o 
  -1   5   7      615.14      540.97     47.66 o 
   0   5   7      523.56      568.91     69.65 o 
   1   5   7      755.29      905.09     86.83 o 
   2   5   7       21.17       28.55     14.65 o 
   3   5   7      395.04      507.00     58.81 o 
   4   5   7      123.50      185.86     35.26 o 
   5   5   7       82.91      120.23     89.80 o 
   6   5   7      343.46      511.66     63.83 o 
   7   5   7      225.33      213.69     49.67 o 
   8   5   7      316.14      326.53    115.89 o 
   9   5   7      437.62      467.84     66.10 o 
 -12   6   7       29.45        5.02     30.60 o 
 -11   6   7       96.49       41.25     26.03 o 
 -10   6   7       33.05        3.50     20.61 o 
  -9   6   7       59.60       39.93     21.46 o 
  -8   6   7       12.16       23.26     16.87 o 
  -7   6   7       61.83       62.12     17.52 o 
  -6   6   7        0.22      -11.52     11.52 o 
  -5   6   7        0.32        2.49     11.75 o 
  -4   6   7        3.07       -3.00     10.79 o 
  -3   6   7       47.99       34.27     13.73 o 
  -2   6   7       66.73       96.59     16.47 o 
  -1   6   7      138.14      164.52     25.53 o 
   0   6   7        1.36        8.03     25.59 o 
   1   6   7      190.23      172.45     31.48 o 
   2   6   7     1032.59     1076.72    102.81 o 
   3   6   7      159.90      207.24     35.59 o 
   4   6   7       22.89       33.17     22.34 o 
   5   6   7       81.49      132.41     33.34 o 
   6   6   7       77.06       89.85     30.05 o 
   7   6   7       17.30       26.71     30.35 o 
   8   6   7       84.92       83.09     48.66 o 
 -11   7   7        0.46       23.46     25.07 o 
 -10   7   7        0.36       10.64     21.07 o 
  -9   7   7      220.62      173.53     44.65 o 
  -8   7   7       32.05       -1.30     16.22 o 
  -7   7   7      108.18      107.32     19.93 o 
  -6   7   7      189.61      225.26     29.04 o 
  -5   7   7      367.47      355.36     31.77 o 
  -4   7   7      521.28      468.17     36.63 o 
  -3   7   7      397.52      458.39     47.03 o 
  -2   7   7      586.41      673.98     56.21 o 
  -1   7   7      255.62      251.69     30.36 o 
   0   7   7      117.19      177.53     67.48 o 
   1   7   7       58.02       33.41     20.12 o 
   2   7   7     1391.86     1407.05    128.93 o 
   3   7   7     1612.58     1668.67    151.11 o 
   4   7   7      839.90      544.59     64.21 o 
   5   7   7      761.34      836.70     88.61 o 
   6   7   7      274.85      311.74     50.69 o 
   7   7   7       40.88       68.85     55.69 o 
   8   7   7       16.91       44.30     30.81 o 
 -10   8   7        2.76        5.04     32.36 o 
  -9   8   7       16.10        5.54     30.10 o 
  -8   8   7       37.93       20.37     18.10 o 
  -7   8   7       13.08        4.99     18.56 o 
  -6   8   7       10.91       16.66     14.51 o 
  -5   8   7      188.18      203.84     24.76 o 
  -4   8   7      119.13      186.78     27.61 o 
  -3   8   7        7.26        6.40     14.46 o 
  -2   8   7       42.58       38.61     16.67 o 
  -1   8   7       16.98       35.92     21.24 o 
   0   8   7       56.81       81.10     24.78 o 
   1   8   7      265.17      212.71     54.68 o 
   2   8   7        8.14       40.81     21.81 o 
   3   8   7       21.55       32.06     22.57 o 
   4   8   7       34.99       20.94     23.25 o 
   5   8   7        0.32      -20.47     20.47 o 
   6   8   7       30.67        6.02     24.12 o 
   7   8   7       38.53        7.24     25.93 o 
  -9   9   7       51.10       74.58     31.49 o 
  -8   9   7       86.61       58.68     22.02 o 
  -7   9   7      161.05      143.79     39.80 o 
  -6   9   7       16.86       27.97     18.67 o 
  -5   9   7        1.54       -9.76     17.44 o 
  -4   9   7        7.55        6.48     20.21 o 
  -3   9   7        5.47       -0.16     18.76 o 
  -2   9   7        7.05       -6.02     18.32 o 
  -1   9   7       13.24       28.72     17.07 o 
   0   9   7      250.66      389.44     59.45 o 
   1   9   7      171.58      200.67     57.69 o 
   2   9   7      110.63      167.06     53.68 o 
   3   9   7      559.88      494.66     80.02 o 
   4   9   7      259.06      282.03     61.20 o 
   5   9   7       89.84      154.98     36.89 o 
  -7  10   7       17.96        6.26     19.29 o 
  -6  10   7        0.04        1.54     17.96 o 
  -5  10   7       19.96       12.48     18.73 o 
  -4  10   7       36.12       49.27     25.85 o 
  -3  10   7       71.20       49.35     25.59 o 
  -2  10   7       22.42        8.02     24.83 o 
  -1  10   7        0.77       -9.24     27.59 o 
   0  10   7        7.85       14.55     32.11 o 
   1  10   7        4.04       -8.53     32.11 o 
   2  10   7       21.83       13.55     35.62 o 
   3  10   7        3.88       29.60     37.63 o 
   4  10   7        3.04       23.12     24.35 o 
  -5  11   7      179.55      148.62     37.75 o 
  -4  11   7      377.03      282.96     47.19 o 
  -3  11   7      432.15      333.41     58.19 o 
  -2  11   7      148.85      160.78     36.49 o 
  -1  11   7       49.63       29.91     35.12 o 
   0  11   7       27.80       38.13     39.13 o 
   1  11   7       49.34       35.12     40.64 o 
 -13   0   8        0.10       -9.03     30.10 o 
 -12   0   8       12.78       26.59     31.10 o 
 -11   0   8       20.73       17.06     30.10 o 
 -10   0   8        2.97       -8.03     24.58 o 
  -9   0   8      197.16      346.16     64.72 o 
  -8   0   8       51.30       24.90     21.10 o 
  -7   0   8      333.21      307.83     55.69 o 
  -6   0   8      143.91      191.26     30.85 o 
  -5   0   8      272.30      234.68     37.88 o 
  -4   0   8      215.76      180.10     48.16 o 
  -3   0   8      376.44      414.38     72.74 o 
  -2   0   8      739.29      728.76     71.95 o 
  -1   0   8      867.10      851.36     81.11 o 
   0   0   8       12.51       18.00     17.24 o 
   1   0   8      658.88      725.42    102.34 o 
   2   0   8      480.83      476.09     76.76 o 
   3   0   8      308.82      208.70     49.67 o 
   4   0   8       23.51       -6.02     25.59 o 
   5   0   8      760.25      617.56     99.33 o 
   6   0   8      375.53      415.39     80.27 o 
   7   0   8      487.47      489.13     90.80 o 
   8   0   8      434.40      442.48     88.29 o 
   9   0   8       52.84       73.24     45.15 o 
 -13   1   8       35.91       52.14     29.26 o 
 -12   1   8       36.13       43.09     24.45 o 
 -11   1   8       51.02       78.24     27.29 o 
 -10   1   8        9.29       31.94     20.73 o 
  -9   1   8        6.50       21.20     19.14 o 
  -8   1   8        2.95      -10.47     20.78 o 
  -7   1   8      161.31       89.16     18.58 o 
  -6   1   8       29.04       49.04     14.36 o 
  -5   1   8       77.11       91.23     18.89 o 
  -4   1   8       46.47       25.93     19.47 o 
  -3   1   8       69.19       36.66     20.57 o 
  -2   1   8       25.57       34.29     15.90 o 
  -1   1   8        3.62        0.97     10.93 o 
   0   1   8      192.93      213.53     23.56 o 
   1   1   8      238.83      229.97     46.91 o 
   2   1   8      438.33      424.61     50.36 o 
   3   1   8       27.74       13.19     19.31 o 
   4   1   8      408.17      325.12     45.37 o 
   5   1   8        3.52      -16.98     16.98 o 
   6   1   8       52.30        3.83     57.69 o 
   7   1   8       37.57       42.89     35.87 o 
   8   1   8        2.19       -2.70     24.45 o 
   9   1   8       21.60      -16.11     24.92 o 
 -13   2   8       30.42       53.50     28.14 o 
 -12   2   8        5.77       60.51     26.84 o 
 -11   2   8       19.96       13.26     42.39 o 
 -10   2   8        4.39       14.26     19.40 o 
  -9   2   8        1.74        3.95     19.82 o 
  -8   2   8      143.00      184.26     35.51 o 
  -7   2   8      160.64      147.04     24.33 o 
  -6   2   8      154.26      184.02     21.93 o 
  -5   2   8      198.64      213.36     27.28 o 
  -4   2   8      117.37      111.87     28.27 o 
  -3   2   8      318.68      343.05     35.15 o 
  -2   2   8      339.26      420.12     40.41 o 
  -1   2   8      362.66      271.66     31.14 o 
   0   2   8     1497.98     1599.42     99.76 o 
   1   2   8      420.23      468.36     43.23 o 
   2   2   8      876.93      870.85     91.81 o 
   3   2   8     1043.06     1162.84    109.77 o 
   4   2   8      813.26      737.44     78.03 o 
   5   2   8      379.71      359.51     50.54 o 
   6   2   8      407.57      419.15    164.05 o 
   7   2   8      371.23      453.84     71.49 o 
   8   2   8      448.86      558.38     72.74 o 
   9   2   8      413.36      402.75     82.02 o 
 -12   3   8       22.47       29.33     25.14 o 
 -11   3   8        1.30       10.20     22.17 o 
 -10   3   8        3.19       29.18     20.70 o 
  -9   3   8        6.34       12.69     19.00 o 
  -8   3   8       48.42       50.55     21.14 o 
  -7   3   8        6.72       14.85     13.93 o 
  -6   3   8      218.04      226.12     24.28 o 
  -5   3   8      145.03      108.01     20.09 o 
  -4   3   8        3.37       17.56     14.71 o 
  -3   3   8        5.67       10.12     14.17 o 
  -2   3   8        4.08       25.74     15.41 o 
  -1   3   8      246.50      292.00     34.40 o 
   0   3   8       53.95       37.51     13.92 o 
   1   3   8     1042.29      963.82    105.60 o 
   2   3   8       16.00       24.98     19.50 o 
   3   3   8      157.58      163.53     32.46 o 
   4   3   8       86.19       68.01     24.20 o 
   5   3   8      201.65      276.08     44.43 o 
   6   3   8        1.79       -9.03     19.87 o 
   7   3   8        4.37       20.27     24.46 o 
   8   3   8       13.08       44.50     28.34 o 
 -12   4   8       84.22       73.48     29.77 o 
 -11   4   8       20.76       56.06     24.70 o 
 -10   4   8       54.67       77.85     80.77 o 
  -9   4   8       33.36       69.39     23.38 o 
  -8   4   8      125.08      108.71     23.76 o 
  -7   4   8       27.79       19.11     15.85 o 
  -6   4   8       49.19       47.46     15.17 o 
  -5   4   8       19.37        9.55     14.64 o 
  -4   4   8        1.46       -8.74     11.47 o 
  -3   4   8       19.76       18.17     15.35 o 
  -2   4   8      344.59      432.32     42.27 o 
  -1   4   8      527.84      417.33     40.87 o 
   0   4   8      428.45      444.60     43.07 o 
   1   4   8        3.72       21.39     14.04 o 
   2   4   8      973.16     1094.80     84.64 o 
   3   4   8      443.05      460.38     56.05 o 
   4   4   8      493.72      477.61    112.38 o 
   5   4   8      454.26      349.89     49.96 o 
   6   4   8      275.01      260.14     44.86 o 
   7   4   8      115.78      141.33     85.79 o 
   8   4   8       16.46        0.09     24.33 o 
 -11   5   8       18.72        8.35     39.13 o 
 -10   5   8       71.47       82.13     27.80 o 
  -9   5   8       17.73        8.94     20.75 o 
  -8   5   8       25.76       24.74     18.84 o 
  -7   5   8        7.06       -3.22     16.17 o 
  -6   5   8        5.66       28.41     18.64 o 
  -5   5   8        9.10       -4.99     13.76 o 
  -4   5   8       12.12        4.03     12.36 o 
  -3   5   8      227.98      205.78     28.83 o 
  -2   5   8        6.96       -5.18     16.40 o 
  -1   5   8        9.88       -1.95     14.28 o 
   0   5   8      602.00      592.89    103.33 o 
   1   5   8       41.58       36.96     19.98 o 
   2   5   8       28.25       35.10     17.86 o 
   3   5   8        4.45      -18.56     18.56 o 
   4   5   8       23.05       59.58     24.86 o 
   5   5   8       91.95       55.49     46.66 o 
   6   5   8        4.66       -6.85     22.15 o 
   7   5   8        0.12      -19.50     23.18 o 
 -11   6   8       15.16       17.06     23.79 o 
 -10   6   8       71.91       59.93     26.77 o 
  -9   6   8       68.64       69.39     25.99 o 
  -8   6   8      137.32      143.14     36.74 o 
  -7   6   8      373.15      307.77     35.46 o 
  -6   6   8      218.44      190.74     27.27 o 
  -5   6   8      142.11      159.58     30.99 o 
  -4   6   8      158.11      138.60     20.42 o 
  -3   6   8      177.77      166.85     26.55 o 
  -2   6   8       52.08       81.50     25.93 o 
  -1   6   8      177.51      178.73     34.59 o 
   0   6   8      593.42      738.16    135.70 o 
   1   6   8      677.51      801.18    119.90 o 
   2   6   8      189.89      274.71     41.93 o 
   3   6   8      337.14      288.80     43.86 o 
   4   6   8       80.77      110.62     30.97 o 
   5   6   8       56.80       61.98     27.14 o 
   6   6   8      176.88      171.58     41.64 o 
   7   6   8       86.75      141.78     38.78 o 
 -10   7   8        0.18        5.57     23.70 o 
  -9   7   8        0.02      -10.49     20.10 o 
  -8   7   8        0.90      -16.91     23.85 o 
  -7   7   8       19.91       30.44     18.62 o 
  -6   7   8       23.81       -2.54     16.25 o 
  -5   7   8       32.28       55.12     18.26 o 
  -4   7   8       24.13        3.08     15.25 o 
  -3   7   8        9.65      -12.04     19.87 o 
  -2   7   8       33.83       24.91     32.61 o 
  -1   7   8       56.13       50.25     33.11 o 
   0   7   8        0.02        5.42     46.91 o 
   1   7   8        0.41      -25.08     25.08 o 
   2   7   8      116.49       71.74     40.13 o 
   3   7   8       10.61      -10.30     20.36 o 
   4   7   8        1.91       -1.64     20.61 o 
   5   7   8        4.59       63.48     32.36 o 
   6   7   8        1.28       -1.33     25.36 o 
  -9   8   8       20.23       17.88     26.09 o 
  -8   8   8       17.39       11.27     35.12 o 
  -7   8   8       26.02       -2.49     15.83 o 
  -6   8   8        0.59        3.96     17.27 o 
  -5   8   8       40.77       20.79     18.51 o 
  -4   8   8      219.29      231.49     30.89 o 
  -3   8   8      177.48      201.67     59.45 o 
  -2   8   8       41.75       68.13     26.70 o 
  -1   8   8       15.69       11.60     21.60 o 
   0   8   8       16.67       34.09     45.90 o 
   1   8   8      315.05      237.79     59.70 o 
   2   8   8      312.03      305.52     69.23 o 
   3   8   8      269.57      306.02     71.24 o 
   4   8   8      172.79       99.46     43.14 o 
   5   8   8      272.92      301.62     50.83 o 
  -7   9   8        3.71       -1.25     21.28 o 
  -6   9   8        0.05       -2.69     21.20 o 
  -5   9   8        9.73       17.48     22.52 o 
  -4   9   8       78.76       82.11     88.80 o 
  -3   9   8       71.82       88.80     42.64 o 
  -2   9   8      133.13       91.68     34.62 o 
  -1   9   8      117.90      133.94     41.14 o 
   0   9   8      108.48       92.69     29.34 o 
   1   9   8       26.66       58.08     42.64 o 
   2   9   8        8.25        0.50     33.61 o 
   3   9   8       22.82       53.68     43.65 o 
  -5  10   8      103.46      104.58     36.87 o 
  -4  10   8       71.20      108.19     32.11 o 
  -3  10   8       64.85       52.55     26.49 o 
  -2  10   8      193.54      267.89     68.73 o 
  -1  10   8      166.23      142.98     54.68 o 
   0  10   8       67.11      105.85     49.16 o 
   1  10   8      144.59      190.13     61.20 o 
 -12   1   9        0.11       14.39     22.31 o 
 -11   1   9        6.04       44.85     23.74 o 
 -10   1   9        0.28       19.72     24.33 o 
  -9   1   9       36.97       40.43     26.30 o 
  -8   1   9      148.55      124.89     31.35 o 
  -7   1   9      103.61      110.85     33.68 o 
  -6   1   9      145.09      166.10     61.20 o 
  -5   1   9      320.28      438.89     55.50 o 
  -4   1   9      103.95      168.82     35.11 o 
  -3   1   9       17.63       -1.12     22.32 o 
  -2   1   9       64.53      104.51     38.88 o 
  -1   1   9      437.62      408.41     41.31 o 
   0   1   9       12.72       18.77     13.08 o 
   1   1   9      878.66      968.27    132.69 o 
   2   1   9      339.46      379.92     49.27 o 
   3   1   9      621.76      521.70     61.37 o 
   4   1   9      731.95      710.80    166.56 o 
   5   1   9      165.18      167.96     49.16 o 
   6   1   9       92.43      120.79     34.32 o 
   7   1   9      156.88      107.22     34.68 o 
 -11   2   9        0.07       12.18     22.83 o 
 -10   2   9        6.20        6.80     19.42 o 
  -9   2   9       17.72       23.87     20.51 o 
  -8   2   9        9.85       13.46     19.50 o 
  -7   2   9        0.06      -43.20     48.41 o 
  -6   2   9       13.10       21.51     43.14 o 
  -5   2   9       86.20       67.48     61.20 o 
  -4   2   9       47.46       44.14     23.64 o 
  -3   2   9       39.31       42.24     23.59 o 
  -2   2   9        5.99       36.67     17.32 o 
  -1   2   9       46.31       48.56     33.79 o 
   0   2   9      112.03       88.34     32.05 o 
   1   2   9      112.02      108.41     22.95 o 
   2   2   9      404.06      400.12     50.90 o 
   3   2   9      171.60       95.61     28.32 o 
   4   2   9        5.74      -19.50     19.50 o 
   5   2   9        0.07      -15.91     21.25 o 
   6   2   9        8.03      -32.86     32.86 o 
   7   2   9      136.05      181.49     42.00 o 
 -11   3   9        3.25       56.39     38.13 o 
 -10   3   9       33.91       44.01     23.21 o 
  -9   3   9       53.40       37.40     22.41 o 
  -8   3   9       34.40       73.72     55.18 o 
  -7   3   9       55.86       45.20     20.68 o 
  -6   3   9       31.55        6.23     25.28 o 
  -5   3   9       13.95       10.49     23.85 o 
  -4   3   9      258.50      207.33     69.98 o 
  -3   3   9      161.68      171.83     34.71 o 
  -2   3   9      593.35      724.49     62.65 o 
  -1   3   9        1.92       14.49     16.90 o 
   0   3   9      149.69      192.43     28.45 o 
   1   3   9      227.99      252.44     39.55 o 
   2   3   9      297.50      326.18     64.70 o 
   3   3   9       90.78      143.29     75.50 o 
   4   3   9      475.11      453.15     58.26 o 
   5   3   9      226.94      199.99    125.92 o 
   6   3   9      123.48      132.83     34.98 o 
   7   3   9       75.79       22.34     27.56 o 
 -11   4   9        6.55       16.53     23.74 o 
 -10   4   9       26.81       44.13     24.10 o 
  -9   4   9        0.99        7.59     18.35 o 
  -8   4   9       20.14       35.05     23.84 o 
  -7   4   9       23.50       10.43     17.82 o 
  -6   4   9       18.28       16.14     25.85 o 
  -5   4   9       39.63        7.75     21.71 o 
  -4   4   9       16.09       32.58     23.58 o 
  -3   4   9        3.89       16.08     16.65 o 
  -2   4   9       10.97       -9.29     17.56 o 
  -1   4   9      119.56       71.58     21.11 o 
   0   4   9       10.16       -0.40     17.24 o 
   1   4   9        3.58       15.65     19.33 o 
   2   4   9       78.85       92.64     26.64 o 
   3   4   9        1.19       12.89     16.24 o 
   4   4   9       26.99        5.15     21.25 o 
   5   4   9        6.69        1.93     22.57 o 
   6   4   9       30.99        2.65     26.06 o 
 -10   5   9       32.43       30.60     23.77 o 
  -9   5   9       25.61       29.59     20.42 o 
  -8   5   9        9.78       17.21     25.84 o 
  -7   5   9       31.58       41.13     22.32 o 
  -6   5   9       59.26       32.13     35.87 o 
  -5   5   9       24.11       47.95     26.93 o 
  -4   5   9      221.31      202.15     61.71 o 
  -3   5   9      153.48      165.43     28.08 o 
  -2   5   9       73.78       81.31     21.69 o 
  -1   5   9       48.51       58.97     20.50 o 
   0   5   9      325.35      437.16     45.32 o 
   1   5   9      161.27       62.21     36.12 o 
   2   5   9      198.49      191.64     55.18 o 
   3   5   9      303.88      351.38     50.70 o 
   4   5   9       48.66       34.48     25.67 o 
   5   5   9       62.60      104.44     31.70 o 
  -9   6   9       17.80      -17.69     23.88 o 
  -8   6   9       15.94       14.93     40.38 o 
  -7   6   9        2.83        0.47     38.13 o 
  -6   6   9        2.14      -11.04     30.60 o 
  -5   6   9        7.07      -16.89     24.42 o 
  -4   6   9        0.87       28.42     23.43 o 
  -3   6   9       17.29       44.32     24.11 o 
  -2   6   9       14.64       24.31     22.36 o 
  -1   6   9       51.24       84.11     28.83 o 
   0   6   9      271.59      216.33     39.14 o 
   1   6   9      256.10      313.55     69.23 o 
   2   6   9      138.08      117.89     47.66 o 
   3   6   9        7.89       18.06     35.62 o 
   4   6   9       20.62        6.42     24.64 o 
   5   6   9      152.22      102.18     34.50 o 
  -8   7   9        3.47        0.82     37.88 o 
  -7   7   9        5.48       -3.10     21.79 o 
  -6   7   9       33.72       95.82     46.66 o 
  -5   7   9       93.90       81.64     29.79 o 
  -4   7   9       15.50       34.34     25.01 o 
  -3   7   9      103.74      112.75     57.69 o 
  -2   7   9      218.64      318.72     89.30 o 
  -1   7   9      663.57      830.10     88.68 o 
   0   7   9      222.32      304.87     84.53 o 
   1   7   9      239.22      242.43     96.57 o 
   2   7   9      151.88       74.25     43.14 o 
   3   7   9      125.00       94.82     47.66 o 
   4   7   9      239.71      346.16     78.76 o 
  -7   8   9       91.10       52.03     27.19 o 
  -6   8   9       32.19       37.12     41.64 o 
  -5   8   9       18.51       40.44     26.54 o 
  -4   8   9       14.26        0.07     22.69 o 
  -3   8   9       53.76       22.21     25.67 o 
  -2   8   9       57.38      118.43     32.81 o 
  -1   8   9       33.65       32.54     40.64 o 
   0   8   9        0.67       18.56     50.67 o 
   1   8   9        2.49       11.44     23.74 o 
   2   8   9       33.38       47.16     41.64 o 
  -3   9   9       67.18      111.42     32.71 o 
  -2   9   9        2.73       18.30     25.67 o 
  -1   9   9      117.80      187.90     39.36 o 
  -9   0  10       45.70      -43.14     43.14 o 
  -8   0  10      114.68       55.18     47.66 o 
  -7   0  10      116.44       72.24     46.66 o 
  -6   0  10       42.92       44.15     45.65 o 
  -5   0  10      127.71      265.89     65.72 o 
  -4   0  10       44.04      134.45     51.17 o 
  -3   0  10      318.58      562.88     96.32 o 
  -2   0  10      342.94      315.05     69.73 o 
  -1   0  10        8.49       52.68     34.11 o 
   0   0  10       27.91       86.79     40.64 o 
   1   0  10      431.14      478.05     58.48 o 
   2   0  10      240.39      246.91     72.24 o 
   3   0  10      115.93      126.92     46.15 o 
   4   0  10      169.03      218.73     60.20 o 
   5   0  10      200.77      271.91     69.23 o 
  -9   1  10        0.61      -42.14     42.14 o 
  -8   1  10        4.74      -30.84     30.84 o 
  -7   1  10        0.51      -25.16     25.16 o 
  -6   1  10       31.76       41.24     27.29 o 
  -5   1  10       20.57       29.54     25.32 o 
  -4   1  10        0.42        8.81     23.76 o 
  -3   1  10      294.69      300.86     48.23 o 
  -2   1  10        5.23        0.45     22.52 o 
  -1   1  10      736.42      790.30     85.22 o 
   0   1  10      575.65      505.21     72.24 o 
   1   1  10      276.14      286.61     36.52 o 
   2   1  10        0.82       17.92     32.01 o 
   3   1  10       14.23       18.49     23.38 o 
   4   1  10        9.90       -8.80     43.39 o 
   5   1  10        0.00       -4.05     30.60 o 
  -9   2  10        3.05      -43.14     43.14 o 
  -8   2  10        0.51      -29.07     29.07 o 
  -7   2  10       18.41       29.73     32.78 o 
  -6   2  10       93.98       89.89     33.25 o 
  -5   2  10      175.72      228.77     43.09 o 
  -4   2  10      189.09      241.54     43.24 o 
  -3   2  10       35.39       19.69     24.58 o 
  -2   2  10       36.62       14.66     22.47 o 
  -1   2  10       15.43        5.15     20.89 o 
   0   2  10      103.99      141.00     26.78 o 
   1   2  10       62.12       97.69     23.70 o 
   2   2  10      628.91      574.37    136.71 o 
   3   2  10      388.74      275.18     69.73 o 
   4   2  10      261.84      314.08     49.83 o 
   5   2  10      196.03      245.09     62.21 o 
  -9   3  10        7.62      -41.14     41.14 o 
  -8   3  10        3.19       -7.02     46.15 o 
  -7   3  10        0.23      -14.89     27.31 o 
  -6   3  10       27.32       -0.49     25.53 o 
  -5   3  10        0.49       -3.05     23.93 o 
  -4   3  10        0.24       24.58     30.10 o 
  -3   3  10       86.55      107.59     31.00 o 
  -2   3  10      176.33      148.18     64.47 o 
  -1   3  10       43.45       67.71     22.56 o 
   0   3  10       17.18       32.19     18.97 o 
   1   3  10       37.51       95.23     23.67 o 
   2   3  10       80.91       83.75     41.14 o 
   3   3  10       11.82       14.21     39.13 o 
   4   3  10       46.43      -17.74     22.78 o 
  -9   4  10       39.28      -43.65     43.65 o 
  -8   4  10       21.72      -36.62     41.64 o 
  -7   4  10        6.16      -23.17     28.90 o 
  -6   4  10       86.40       90.21     56.44 o 
  -5   4  10       58.26        3.33     26.24 o 
  -4   4  10       17.39        6.73     23.28 o 
  -3   4  10        1.17       -7.06     21.20 o 
  -2   4  10       65.60       89.88     29.61 o 
  -1   4  10      154.95      156.43     27.98 o 
   0   4  10      313.45      413.21     62.63 o 
   1   4  10      382.83      397.62     47.84 o 
   2   4  10      118.41      136.59     32.35 o 
   3   4  10      237.23      243.37     42.49 o 
   4   4  10       72.50       90.06     26.07 o 
  -8   5  10       21.05       34.62     47.66 o 
  -7   5  10       42.74       41.14     44.65 o 
  -6   5  10       57.59        5.20     27.92 o 
  -5   5  10       21.15       12.52     28.48 o 
  -4   5  10       16.55       26.42     27.07 o 
  -3   5  10       67.21      127.46     50.92 o 
  -2   5  10       24.77       29.26     19.93 o 
  -1   5  10        4.49       26.26     18.92 o 
   0   5  10        1.79        6.22     29.60 o 
   1   5  10        0.35       12.09     25.87 o 
   2   5  10        5.66       34.62     38.13 o 
   3   5  10        5.87      -31.61     31.61 o 
  -7   6  10       10.80       35.12     44.65 o 
  -6   6  10        6.75      -10.03     36.62 o 
  -5   6  10        3.47       -8.03     35.62 o 
  -4   6  10      127.66       64.72     42.64 o 
  -3   6  10      326.34      543.31     98.33 o 
  -2   6  10      151.50      141.90     62.21 o 
  -1   6  10      204.65      228.57     66.47 o 
   0   6  10       84.64      206.22     41.13 o 
   1   6  10       35.47       61.82     45.65 o 
   2   6  10       48.30        7.02     38.13 o 
  -5   7  10        2.74       31.10     40.13 o 
  -4   7  10        1.05       65.22     42.14 o 
  -3   7  10       50.06      105.87     33.13 o 
  -2   7  10        0.59       20.03     25.51 o 
  -1   7  10       67.77       81.97     54.18 o 
   0   7  10       23.31       40.54     40.64 o 
  -7   1  11        5.69      -12.05     31.04 o 
  -6   1  11       10.03      -20.61     26.03 o 
  -5   1  11       53.82      120.36     45.65 o 
  -4   1  11       72.18       68.24     60.70 o 
  -3   1  11       17.28        6.73     29.10 o 
  -2   1  11      126.03      123.66     56.19 o 
  -1   1  11      102.82      123.12     34.71 o 
   0   1  11      218.72      205.14     41.43 o 
   1   1  11      234.11      283.61     49.42 o 
   2   1  11      133.64      206.61     40.25 o 
  -7   2  11        3.56      -29.62     29.62 o 
  -6   2  11        4.29       -4.82     44.15 o 
  -5   2  11       52.71       42.45     31.92 o 
  -4   2  11       20.36       15.49     26.93 o 
  -3   2  11        0.40       36.21     28.36 o 
  -2   2  11        9.64       43.90     26.21 o 
  -1   2  11       21.75       44.35     28.63 o 
   0   2  11        6.52       55.69     25.54 o 
   1   2  11        4.45       47.41     24.83 o 
  -6   3  11       54.21       37.37     33.35 o 
  -5   3  11       46.18       17.80     27.47 o 
  -4   3  11        2.62       39.82     29.96 o 
  -3   3  11      118.49       96.71     34.55 o 
  -2   3  11       30.03       90.50     42.39 o 
  -1   3  11        1.07       34.77     26.57 o 
   0   3  11       35.46       53.17     25.01 o 
   1   3  11       85.15       84.51     24.81 o 
  -5   4  11       47.16      130.74     37.71 o 
  -4   4  11        6.75       14.14     48.41 o 
  -3   4  11        4.13       44.20     29.13 o 
  -2   4  11        1.87       25.88     38.13 o 
  -1   4  11        0.43       37.75     27.72 o 
   0   4  11       14.03       21.37     26.58 o 
                                                 
